# Supplementary material for: Trophic level and proteobacteria abundance drive antibiotic resistance levels in fish from coastal New England
Source: Anim Microbiome. 2023 Mar 6;5:16. doi: 10.1186/s42523-023-00236-w (PMC9990352; doi:10.1186/s42523-023-00236-w)
Supplement: Supplementary file 2 — Additional file 2. Table S1. List of each sample collected and associated metadata. [file 42523_2023_236_MOESM2_ESM.xlsx]

## Sheet: Sheet1
	Sample Number	Common Name	Sequencing Run	Sequencing Sample Name	Site	Fish Length (cm)	Collection Date
	1	Scup	2021-06-01	BK01	Fox Island	10.16	5.24.2021
	2	Scup	2021-06-01	BK03	Fox Island	9.144	5.24.2021
	3	Scup	2021-06-01	BK04	Fox Island	8.636	5.24.2021
	4	Scup	2021-06-01	BK05	Fox Island	9.398	5.24.2021
	5	Summer Flounder	2021-06-01	BK06	Fox Island	45.72	5.24.2021
	6	Summer Flounder	2021-06-01	BK07	Fox Island	43.18	5.24.2021
	7	Summer Flounder	2021-06-01	BK08	Fox Island	38.1	5.24.2021
	8	Summer Flounder	2021-06-01	BK09	Fox Island	39.37	5.24.2021
	9	Scup	2021-06-01	BK10	Whale Rock	10.414	5.24.2021
	10	Scup	2021-06-01	BK11	Whale Rock	8.89	5.24.2021
	11	Scup	2021-06-01	BK12	Whale Rock	9.144	5.24.2021
	12	Scup	2021-06-01	BK13	Whale Rock	10.16	5.24.2021
	13	Scup	2021-06-01	BK14	Whale Rock	9.652	5.24.2021
	14	Butterfish	2021-06-01	BK15	Whale Rock	11.43	5.24.2021
	15	Butterfish	2021-06-01	BK16	Whale Rock	10.16	5.24.2021
	16	Butterfish	2021-06-01	BK17	Whale Rock	10.16	5.24.2021
	17	Butterfish	2021-06-01	BK18	Whale Rock	11.43	5.24.2021
	18	Butterfish	2021-06-01	BK19	Whale Rock	10.16	5.24.2021
	19	Butterfish	2021-06-01	BK20	Whale Rock	10.16	5.24.2021
	20	Summer Flounder	2021-06-01	BK21	Whale Rock	38.1	5.24.2021
	25	Thresher 1	2021-06-01	BK26	Snug Harbor Marina, Wakefeild RI	195.072	07.08.2018
	26	Mako 1	2021-06-01	BK27	Snug Harbor Marina, Wakefeild RI	242.062	07.08.2018
	27	Mako 2	2021-06-01	BK28	Snug Harbor Marina, Wakefeild RI	241.554	07.08.2018
	28	Mako 3	2021-06-01	BK29	Snug Harbor Marina, Wakefeild RI	228.346	07.08.2018
	29	Thresher 2	2021-06-01	BK30	Wharf #52, New Bedford RI	204.978	07.13.2018
	30	Porbeagle 1	2021-06-01	BK31	Wharf #52, New Bedford RI	215.392	07.13.2018
	31	Porbeagle 2	2021-06-01	BK32	Wharf #52, New Bedford RI	234.696	07.13.2018
	32	Mako 4	2021-06-01	BK33	Wharf #52, New Bedford RI	242.57	07.13.2018
	33	Thresher 1 19	2021-06-01	BK34	Snug Harbor Marina, Wakefeild RI	212.09	07.07.2019
	34	Thresher 2 19	2021-06-01	BK35	Snug Harbor Marina, Wakefeild RI	194.31	07.07.2019
	35	Porbeagle 1 19	2021-06-01	BK36	Fairhaven, MA		07.19.2019
	36	Porbeagle 2 19	2021-06-01	BK37	Fairhaven, MA		07.19.2019
	37	Porbeagle 3 19	2021-06-01	BK38	Fairhaven, MA		07.19.2019
	38	No Sample, H2O control	2021-06-01	BK40	N/A	N/A
	39	Butterfish	2021-08-01	BK41	Fox Island	6	08.03.2021
	40	Butterfish	2021-08-01	BK42	Fox Island	6	08.03.2021
	41	Butterfish	2021-08-01	BK43	Fox Island	6	08.03.2021
	42	Butterfish	2021-08-01	BK44	Fox Island	12	08.03.2021
	43	Butterfish	2021-08-01	BK45	Fox Island	10	08.03.2021
	44	Smooth Dogfish	2021-08-01	BK46	Fox Island	86	08.03.2021
	45	Smooth Dogfish	2021-08-01	BK47	Fox Island	64	08.03.2021
	46	Smooth Dogfish	2021-08-01	BK48	Fox Island	64	08.03.2021
	47	Smooth Dogfish	2021-08-01	BK49	Fox Island	50	08.03.2021
	48	Smooth Dogfish	2021-08-01	BK50	Fox Island	62	08.03.2021
	49	Scup	2021-08-01	BK51	Fox Island	12	08.03.2021
	50	Scup	2021-08-01	BK52	Fox Island	12	08.03.2021
	51	Scup	2021-08-01	BK53	Fox Island	13	08.03.2021
	52	Scup	2021-08-01	BK54	Fox Island	14	08.03.2021
	53	Scup	2021-08-01	BK55	Fox Island	14	08.03.2021
	54	Scup	2021-08-01	BK56	Whale Rock	11	08.03.2021
	55	Scup	2021-08-01	BK57	Whale Rock	11	08.03.2021
	56	Scup	2021-08-01	BK58	Whale Rock	12	08.03.2021
	57	Butterfish	2021-08-01	BK59	Whale Rock	6	08.03.2021
	58	Butterfish	2021-08-01	BK60	Whale Rock	6	08.03.2021
	59	Butterfish	2021-08-01	BK61	Whale Rock	6	08.03.2021
	60	Butterfish	2021-08-01	BK62	Whale Rock	8	08.03.2021
	61	Summer Flounder	2021-08-01	BK63	Whale Rock	50	08.03.2021
	62	Summer Flounder	2021-08-01	BK64	Whale Rock	43	08.03.2021
	63	Summer Flounder	2021-08-01	BK65	Whale Rock	38	08.03.2021
	68	Smooth Dogfish (Distal Intestine) BK.35.21	2021-08-01	BK70	Fox Island	64	08.03.2021
	69	Smooth Dogfish (Distal Intestine) BK.36.21	2021-08-01	BK71	Fox Island	50	08.03.2021
	70	Smooth Dogfish (Distal Intestine) BK.37.21	2021-08-01	BK72	Fox Island	62	08.03.2021
	71	Summer Flounder	2019-03-01	BK073	Fox Island	N/A	07.10.2017
	72	Summer Flounder	2019-03-01	BK074	Fox Island	N/A	07.10.2017
	73	Summer Flounder	2019-03-01	BK075	Fox Island	N/A	07.10.2017
	75	Summer Flounder	2019-03-01	BK077	Whale Rock	N/A	07.10.2017
	76	Summer Flounder	2019-03-01	BK078	Whale Rock	N/A	07.10.2017
	77	Summer Flounder	2019-03-01	BK079	Fox Island	N/A	09.11.2017
	78	Summer Flounder	2019-03-01	BK080	Fox Island	N/A	09.11.2017
	80	Summer Flounder	2019-03-01	BK082	Whale Rock	N/A	09.11.2017
	81	Summer Flounder	2019-03-01	BK083	Fox Island	N/A	09.17.2018
	82	Summer Flounder	2019-03-01	BK084	Fox Island	N/A	09.17.2018
	83	Summer Flounder	2019-03-01	BK085	Whale Rock	N/A	09.17.2018
	84	Summer Flounder	2019-03-01	BK086	Whale Rock	N/A	09.17.2018
	85	Scup	2019-03-01	BK087	Fox Island	N/A	07.10.2017
	86	Scup	2019-03-01	BK088	Fox Island	N/A	07.10.2017
	87	Scup	2019-03-01	BK089	Fox Island	N/A	07.10.2017
	88	Scup	2019-03-01	BK090	Fox Island	N/A	09.11.2017
	89	Scup	2019-03-01	BK091	Fox Island	N/A	09.11.2017
	90	Scup	2019-03-01	BK092	Fox Island	N/A	09.11.2017
	91	Scup	2019-03-01	BK093	Whale Rock	N/A	09.11.2017
	92	Scup	2019-03-01	BK094	Whale Rock	N/A	09.11.2017
	93	Scup	2019-03-01	BK095	Whale Rock	N/A	09.11.2017
	94	Scup	2019-03-01	BK096	Fox Island	N/A	09.17.2018
	95	Scup	2019-03-01	BK097	Fox Island	N/A	09.17.2018
	96	Scup	2019-03-01	BK098	Fox Island	N/A	09.17.2018
	97	Scup	2019-03-01	BK099	Whale Rock	N/A	09.17.2018
	98	Scup	2019-03-01	BK100	Whale Rock	N/A	09.17.2018
	99	Butterfish	2019-03-01	BK101	Whale Rock	N/A	07.10.2017
	100	Butterfish	2019-03-01	BK102	Whale Rock	N/A	07.10.2017
	101	Butterfish	2019-03-01	BK103	Whale Rock	N/A	07.10.2017
	102	Butterfish	2019-03-01	BK104	Whale Rock	N/A	09.11.2017
	103	Butterfish	2019-03-01	BK105	Whale Rock	N/A	09.11.2017
	104	Butterfish	2019-03-01	BK106	Whale Rock	N/A	09.17.2018
	105	Butterfish	2019-03-01	BK107	Whale Rock	N/A	09.17.2018
	110	Smooth Dogfish	2019-03-01	BK112	Fox Island	N/A	09.11.2017
	111	Smooth Dogfish	2019-03-01	BK113	Fox Island	N/A	09.11.2017
	112	Smooth Dogfish	2019-03-01	BK114	Fox Island	N/A	09.11.2017
	113	Smooth Dogfish	2019-03-01	BK115	Whale Rock	N/A	09.11.2017
