# Supplementary material for: Trophic level and proteobacteria abundance drive antibiotic resistance levels in fish from coastal New England
Source: Anim Microbiome. 2023 Mar 6;5:16. doi: 10.1186/s42523-023-00236-w (PMC9990352; doi:10.1186/s42523-023-00236-w)
Supplement: Supplementary file 3 — Additional file 3. Table S2. Differentially abundant genera between summer flounder populations collected at Fox Island and Whale Rock, determined using DESeq2. [file 42523_2023_236_MOESM3_ESM.xlsx]

## Sheet: Sheet1
	kraken	baseMean	log2FoldChange	lfcSE	stat	pvalue	padj	sf_FI	sf_FI.1	sf_FI.2	sf_FI.3	sf_FI.4	sf_FI.5	sf_FI.6	sf_FI.7	sf_FI.8	sf_FI.9	sf_WR	sf_WR.1	sf_WR.2	sf_WR.3	sf_WR.4	sf_WR.5	sf_WR.6	sf_WR.7	sf_WR.8
672	Luteipulveratus	10.3523	6.27868	1.35654	4.62843	3.68443e-06	0.00477134	0	0	0	0	0	0	0	0	0	0	15.9266	8.27572	8.00893	91.3739	21.9717	0	0	28.8061	22.3309
948	Pleomorphomonas	22.1069	7.33661	1.81034	4.05261	5.06484e-05	0.0230752	0	0	0	0	0	0	0	0	0	0	29.4029	5.32011	0	153.461	0	0	0	63.2482	168.598
1274	Wenzhouxiangella	23.0178	7.39493	1.83044	4.03998	5.3456e-05	0.0230752	0	0	0	0	0	0	0	0	0	0	27.5652	6.50235	0	208.813	0	0	0	176.594	17.8647
19	Acidobacterium	10.0542	6.20761	1.6594	3.74088	0.00018338	0.0433724	0	0	0	0	0	0	0	0	0	0	12.8638	5.61567	5.47979	80.6843	0	35.6619	0	50.7238	0
930	Photobacterium	65565.6	-4.12114	1.10265	-3.73748	0.000185876	0.0433724	350.573	5846.03	156971	116643	1935.28	4185.5	10534	762438	117190	8391.94	8120.11	2533.26	319.093	10163.4	3082.5	6228.95	27142.8	1574.32	2096.87
942	Planctomyces	149.496	2.13518	0.574311	3.71782	0.000200953	0.0433724	90.4704	93.7072	24.5063	12.87	47.2019	32.017	103.387	58.2134	54.889	60.3737	180.705	98.422	181.255	1006.43	31.0188	249.634	39.5042	438.98	36.846
50	Akkermansia	302.797	1.57421	0.430694	3.65505	0.000257127	0.0475685	272.354	234.732	140.854	80.3266	96.888	160.085	281.443	111.576	81.1403	109.325	483.311	481.174	1114.93	1019.9	193.868	410.112	101.337	253.619	126.17
157	Bradyrhizobium	1089.64	1.22187	0.357922	3.41379	0.000640651	0.0798673	1038.53	875.838	444.779	376.781	541.579	675.268	769.661	640.348	589.46	732.643	1098.93	957.028	1558.79	4849.99	615.207	1123.35	642.372	2406.56	765.951
546	Halorhabdus	7.72843	5.83394	1.68038	3.4718	0.000516987	0.0798673	0	0	0	0	0	0	0	0	0	0	10.4135	3.54674	7.16588	71.4591	12.9245	0	0	41.3305	0
621	Komagataeibacter	181.41	1.82086	0.537442	3.38802	0.000704002	0.0798673	134.763	99.274	51.532	54.5866	49.6862	49.4808	114.875	109.15	73.9808	89.7447	1356.21	81.2794	115.497	447.351	81.4245	154.535	58.3975	273.658	51.3611
676	Lysinimonas	7.05113	5.69916	1.71957	3.31429	0.000918751	0.0798673	0	0	0	0	0	0	0	0	0	0	9.18841	2.95562	4.21522	73.5091	0	0	17.1757	26.9274	0
981	Pseudonocardia	149.611	1.79116	0.537005	3.33546	0.000851584	0.0798673	98.0096	106.696	39.8514	35.5035	54.6548	66.9447	68.9249	38.809	121.71	62.0054	199.082	110.54	131.937	1080.38	55.5754	106.986	27.4812	363.834	73.692
1091	Shewanella	10793.1	-1.9694	0.59456	-3.31237	0.000925104	0.0798673	1682.18	39984.2	23228.1	19525.6	2827.14	2174.25	2722.53	53051.8	18299.5	3252.02	3557.75	2653.85	1705.48	14510.7	2662.45	3209.58	5151	2693.37	2177.26
1114	Sphaerobacter	11.0301	6.33387	1.90129	3.33135	0.000864253	0.0798673	0	0	0	0	0	0	0	0	0	0	18.9894	4.13786	7.16588	112.899	0	0	0	66.3793	0
1195	Thermanaerovibrio	25.6877	3.65127	1.08675	3.35979	0.000780015	0.0798673	0	12.9891	9.84834	5.32552	0	0	0	0	0	282.288	7.35073	6.50235	5.47979	44.9548	14.217	0	274.812	83.9134	14.5151
8	Achromobacter	338.735	1.35266	0.418723	3.23043	0.00123604	0.0842461	216.752	256.999	60.6933	109.617	208.682	267.779	201.031	198.896	217.17	218.651	352.223	208.075	207.811	1556.72	292.094	460.633	137.406	990.053	274.67
791	Moritella	1182.47	-2.17342	0.667094	-3.25804	0.00112186	0.0842461	296.856	567.81	6322.64	6812.23	139.121	171.728	258.468	1207.93	2825.59	125.643	523.127	361.176	251.649	683.108	219.717	317.986	987.604	147.788	246.757
804	Mycolicibacterium	282.152	1.65043	0.510478	3.2331	0.00122454	0.0842461	145.13	238.443	58.1739	103.848	101.857	125.157	91.8998	147.959	190.918	199.07	316.081	188.864	155.542	1994.12	162.849	151.563	85.8786	748.332	155.2
841	Niveispirillum	23.8974	3.18859	0.975257	3.26949	0.00107741	0.0842461	11.3088	18.5559	8.70319	6.6569	0	0	0	0	0	0	25.115	15.6648	19.39	158.733	16.8019	0	89.3137	72.6415	11.1655
81	Anaeromyxobacter	92.3641	2.15736	0.704722	3.06128	0.00220389	0.124089	25.4448	39.8951	8.01609	33.7283	32.296	46.5702	63.1811	48.5112	23.8648	32.6344	125.575	39.3097	55.2194	750.759	29.7264	38.6338	0	332.523	29.0302
123	Azoarcus	179.803	1.53337	0.497872	3.07984	0.00207109	0.124089	98.0096	115.974	82.6803	69.2318	96.888	93.1404	114.875	121.278	78.7538	79.9544	138.439	99.6042	103.273	1006.14	90.4716	202.084	46.3744	707.628	71.4589
393	Dokdonella	16.7374	5.0546	1.6443	3.074	0.00211208	0.124089	0	0	0	7.54449	0	0	0	0	0	0	27.5652	8.57129	14.7533	149.508	15.5094	0	0	94.5592	0
576	Hydrogenophilus	9.03902	6.04386	1.95944	3.08448	0.00203905	0.124089	0	0	0	0	0	0	0	0	0	0	6.12561	4.72898	0	85.9559	0	0	22.3284	52.6025	0
1191	Thauera	115.233	1.80983	0.59395	3.0471	0.00231062	0.124677	69.7376	66.8012	40.0805	75.4449	34.7803	37.8383	0	33.9578	105.005	60.3737	148.24	85.7129	75.874	768.624	36.1887	68.3521	41.2217	397.649	43.5453
758	Methylorubrum	69.9891	1.9874	0.659148	3.01511	0.00256886	0.129292	33.9264	46.3897	6.18384	4.43793	39.7489	0	57.4374	33.9578	35.7972	37.5296	96.1721	32.2162	34.5648	495.235	29.7264	71.3239	51.5272	203.521	20.0978
869	Opitutus	90.7569	1.44016	0.47815	3.01194	0.00259582	0.129292	67.8528	74.2235	18.3225	15.089	54.6548	69.8553	57.4374	48.5112	35.7972	63.6371	79.0204	63.8413	152.17	387.46	73.6698	95.0985	22.3284	291.818	53.5942
75	Amycolatopsis	222.986	1.43426	0.495391	2.8952	0.00378916	0.133678	120.627	148.447	53.5933	65.6814	171.417	145.532	74.6686	123.704	140.802	192.543	253.6	116.451	110.017	1429.03	127.953	139.676	70.4205	566.103	186.463
93	Aquaspirillum	23.8088	3.26839	1.13586	2.87747	0.00400884	0.133678	0	24.1226	4.35159	15.089	0	0	0	0	0	0	14.7015	15.6648	18.547	206.616	20.6792	0	17.1757	96.4378	18.9813
281	Chloracidobacterium	7.8645	5.84419	1.9678	2.96991	0.00297884	0.133678	0	0	0	0	0	0	0	0	0	0	9.80097	4.72898	0	69.9947	12.9245	0	0	51.9762	0
316	Coraliomargarita	70.4681	1.22332	0.429029	2.85136	0.00435321	0.133678	62.1984	62.1622	40.3095	27.0714	29.8117	46.5702	68.9249	26.6812	33.4107	39.1613	66.1566	83.9395	116.34	198.416	63.3301	41.6056	20.6109	268.648	43.5453
323	Croceibacter	92.0953	-0.767907	0.270198	-2.84202	0.00448288	0.133678	119.685	87.2126	161.238	188.612	62.1077	75.6766	143.593	84.8946	105.005	114.221	50.23	99.3087	82.1969	40.1225	71.0848	65.3802	72.138	85.7921	41.3122
351	Deinococcus	230.703	1.2707	0.438217	2.89971	0.00373506	0.133678	92.3552	178.136	34.8127	89.2025	136.637	133.889	241.237	174.64	119.324	190.911	255.438	153.988	127.3	1101.17	125.368	160.479	255.918	624.967	187.58
377	Desulfovibrio	496.31	1.0824	0.36571	2.95972	0.00307916	0.133678	395.808	390.601	213.457	255.625	305.57	387.115	356.112	322.599	341.266	282.288	437.368	412.308	430.796	1950.48	305.019	484.408	305.728	1563.04	290.302
478	Gemmata	90.8232	1.52478	0.523366	2.91341	0.00357503	0.133678	62.1984	62.1622	17.1773	33.7283	52.1705	61.1234	74.6686	41.2345	31.0242	50.5834	90.659	57.3389	80.5108	548.829	37.4811	32.6901	49.8096	298.707	43.5453
601	Jatrophihabitans	13.9193	4.84391	1.69461	2.85842	0.00425753	0.133678	0	0	6.87094	0	0	0	0	0	0	0	7.96329	4.43342	0	98.1098	0	0	46.3744	89.5494	11.1655
711	Mesorhizobium	553.19	1.34722	0.460563	2.92516	0.0034428	0.133678	307.223	422.146	81.3061	139.795	352.772	465.702	419.293	354.132	274.445	385.086	542.116	330.733	353.657	2898.78	422.632	493.324	190.65	1698.31	378.509
747	Methylobacterium	324.466	1.37	0.47499	2.88427	0.0039232	0.133678	161.15	222.671	50.1578	80.3266	188.807	183.37	390.574	179.491	167.053	239.863	433.693	179.11	196.851	1797.9	184.821	282.324	127.1	857.295	242.29
767	Microbulbifer	224.645	1.60946	0.555041	2.89971	0.00373503	0.133678	89.528	128.036	154.596	74.1135	96.888	72.7659	137.85	223.152	97.8456	66.9006	112.711	107.584	131.515	1672.11	63.3301	267.465	94.4665	619.331	58.0604
815	Natronomonas	7.45626	5.76984	1.93931	2.9752	0.002928	0.133678	0	0	0	0	0	0	0	0	0	0	16.5391	4.13786	10.9596	70.5805	0	0	0	39.4518	0
1024	Rhodovulum	56.3107	2.03219	0.716103	2.83784	0.00454196	0.133678	18.848	60.3066	8.47416	7.10069	34.7803	40.7489	0	26.6812	0	31.0027	52.0677	31.034	24.0268	395.661	25.849	44.5774	29.1987	221.682	17.8647
1073	Sandaracinus	69.2668	2.89257	1.01827	2.84066	0.00450204	0.133678	13.1936	31.545	5.03869	22.1897	32.296	0	0	0	38.1836	27.7393	111.486	31.3295	19.39	711.808	19.3868	44.5774	0	207.905	0
1120	Sphingopyxis	244.922	1.04381	0.356312	2.92949	0.00339517	0.133678	144.187	177.209	74.4351	126.037	268.305	171.728	126.362	196.47	131.256	218.651	268.302	221.671	203.595	904.953	239.104	205.056	99.6192	561.719	314.866
1136	Starkeya	11.465	6.38008	2.17126	2.93843	0.00329883	0.133678	0	0	0	0	0	0	0	0	0	0	23.2773	13.8914	0	126.811	0	0	0	53.8549	0
1145	Streptosporangium	63.0366	1.66876	0.583189	2.86143	0.00421731	0.133678	56.544	56.5954	9.61931	15.5328	32.296	43.6596	0	36.3834	31.0242	27.7393	94.9469	38.1274	43.4168	429.34	33.6037	35.6619	25.7636	142.778	44.6618
55	Alicycliphilus	10.4475	6.24518	2.21118	2.82436	0.00473745	0.136333	0	0	0	0	0	0	0	0	0	0	17.1517	5.91123	0	114.071	0	0	0	61.3695	0
487	Georgenia	77.7869	2.19939	0.787854	2.79162	0.00524446	0.141491	61.256	51.9565	21.987	15.9766	0	52.3915	0	0	42.9566	39.1613	149.465	86.304	152.17	404.3	38.7736	175.338	0	139.021	46.8949
667	Litorilituus	183.287	-1.40834	0.503368	-2.79783	0.00514465	0.141491	100.837	172.57	564.562	509.919	47.2019	61.1234	91.8998	392.941	625.257	34.2662	120.062	103.447	99.4793	170.155	76.2547	44.5774	123.665	73.8939	70.3424
1263	Verrucosispora	9.90596	6.16876	2.20791	2.79394	0.00520702	0.141491	0	0	0	0	0	0	0	0	0	0	24.5024	8.57129	0	108.799	0	0	0	46.3403	0
671	Luteimonas	70.2258	2.34613	0.8432	2.78241	0.00539573	0.142602	58.4288	40.8229	21.758	11.0948	0	46.5702	0	0	31.0242	27.7393	68.6068	33.1029	46.789	496.845	50.4056	44.5774	0	286.182	70.3424
18	Acidithiobacillus	92.9307	1.3397	0.490945	2.72881	0.00635625	0.148868	58.4288	101.13	69.3965	50.1487	69.5606	32.017	0	50.9368	28.6377	73.4275	74.1199	73.0037	101.165	351.292	95.6414	77.2676	29.1987	348.804	81.5079
29	Actinoplanes	250.505	1.21496	0.440276	2.75953	0.00578843	0.148868	154.554	222.671	62.5255	124.706	240.978	162.996	195.287	94.5968	157.508	130.538	379.175	174.381	155.963	1312.04	195.16	211	73.8556	544.185	167.482
568	Hoeflea	46.9176	1.89714	0.694897	2.7301	0.00633142	0.148868	19.7904	40.8229	21.0709	9.76345	0	0	0	33.9578	42.9566	34.2662	39.2039	31.9206	38.7801	237.806	32.3113	32.6901	24.046	218.551	33.4964
695	Marinovum	21.0903	3.43589	1.26105	2.72462	0.00643753	0.148868	0	12.0613	5.72578	0	0	0	0	0	0	17.9489	28.1778	13.3003	11.8026	149.361	23.2641	0	39.5042	99.5689	0
896	Paraglaciecola	170.559	-1.37659	0.501718	-2.74376	0.00607406	0.148868	63.1408	87.2126	592.733	486.841	81.9822	46.5702	160.825	329.876	403.315	153.382	113.936	93.3975	36.6725	200.466	28.4339	53.4929	182.063	78.2775	48.0115
1014	Rhodobacter	146.019	1.43401	0.524041	2.73644	0.00621077	0.148868	79.1616	108.552	26.3386	42.1604	72.0449	81.4979	143.593	84.8946	73.9808	102.798	181.931	101.969	109.596	863.22	77.5471	109.958	39.5042	442.111	33.4964
1238	Thiomonas	51.0999	1.55599	0.565588	2.7511	0.00593964	0.148868	21.6752	35.2562	5.49675	16.4204	44.7176	43.6596	0	46.0856	26.2513	27.7393	48.3923	22.1671	19.8116	237.074	29.7264	32.6901	72.138	189.118	52.4777
682	Magnetospirillum	109.144	1.5346	0.565036	2.71593	0.00660908	0.150154	63.1408	82.5737	32.9805	59.9121	49.6862	69.8553	0	53.3623	105.005	57.1103	143.339	67.388	51.8473	631.124	55.5754	62.4084	41.2217	391.387	55.8273
40	Aeromicrobium	63.8828	2.05464	0.763929	2.68958	0.00715428	0.154413	39.5808	52.8843	8.70319	17.7517	29.8117	40.7489	0	0	26.2513	39.1613	64.3189	39.0141	47.632	498.896	38.7736	44.5774	0	170.958	54.7108
284	Chloroflexus	39.4631	1.46757	0.544851	2.69353	0.00706993	0.154413	18.848	14.8447	36.416	21.7459	27.3274	0	0	29.1067	40.5701	22.8441	26.3401	23.0538	26.5559	180.112	41.3585	38.6338	48.092	117.103	36.846
600	Janthinobacterium	303.791	0.876649	0.324932	2.69795	0.00697687	0.154413	262.93	238.443	251.018	174.411	166.449	177.549	229.75	266.812	279.218	133.801	281.165	285.217	460.724	1076.28	211.962	240.718	202.674	627.472	205.444
48	Agromyces	68.6495	2.04192	0.772848	2.64207	0.00824012	0.154415	38.6384	37.1118	40.0805	14.6452	24.8431	0	0	48.5112	45.3431	26.1075	83.3083	38.7186	38.7801	534.625	20.6792	53.4929	0	214.793	44.6618
52	Alcanivorax	294.497	1.23127	0.476541	2.58377	0.00977269	0.154415	234.658	231.948	111.538	108.286	158.996	186.281	304.418	206.173	83.5267	177.858	240.124	235.267	250.384	1717.95	137	276.38	48.092	658.783	227.775
66	Allokutzneria	20.9713	2.81502	1.10078	2.5573	0.0105488	0.154415	10.3664	13.9169	0	5.32552	0	0	0	0	0	22.8441	24.5024	11.5269	8.43045	185.969	14.217	29.7183	0	58.2384	13.3986
309	Colwellia	1450.36	-1.28985	0.48312	-2.66982	0.00758908	0.154415	528.687	1024.28	5767.01	3759.82	429.785	442.417	666.274	2728.75	3952.01	840.337	871.674	724.421	528.589	1478.97	504.056	695.408	1614.52	508.49	491.28
356	Dermacoccus	5.68884	5.37926	2.0311	2.64845	0.00808616	0.154415	0	0	0	0	0	0	0	0	0	0	8.57585	4.43342	4.63675	75.4127	0	0	0	15.0293	0
384	Devosia	107.177	1.51651	0.591765	2.56269	0.0103864	0.154415	89.528	106.696	37.5611	42.6042	54.6548	40.7489	114.875	41.2345	0	44.0565	142.727	92.5108	164.815	435.197	25.849	285.296	20.6109	266.143	31.2633
402	Ectothiorhodospira	96.6515	1.64013	0.629893	2.60382	0.00921912	0.154415	38.6384	32.4728	7.78706	25.2962	37.2646	107.694	86.1561	72.7668	0	79.9544	41.6541	39.9008	40.0446	426.851	127.953	142.648	22.3284	360.703	146.268
449	Fimbriimonas	10.5096	3.85484	1.50795	2.55635	0.0105776	0.154415	0	0	3.20644	8.43207	0	0	0	0	0	0	23.8899	7.6846	6.74436	82.1486	0	0	20.6109	46.9665	0
494	Glaciecola	293.384	-0.833563	0.316961	-2.62986	0.00854189	0.154415	195.077	251.432	826.345	664.802	166.449	206.655	189.543	424.473	534.571	238.231	186.219	251.818	219.613	273.097	149.924	228.831	216.414	166.574	184.23
599	Jannaschia	27.5414	2.2241	0.859458	2.58779	0.00965943	0.154415	0	14.8447	2.97741	5.32552	32.296	0	0	0	0	44.0565	15.314	25.4183	23.1837	98.9884	20.6792	74.2957	18.8933	78.9037	68.1093
664	Limnochorda	8.64031	5.97051	2.26474	2.63629	0.00838191	0.154415	0	0	0	0	0	0	0	0	0	0	15.9266	0	4.63675	92.2525	0	0	0	51.35	0
761	Methyloversatilis	14.6938	3.6731	1.40168	2.62049	0.00878037	0.154415	0	12.0613	2.29031	5.76931	0	0	0	0	0	0	7.35073	7.98016	8.43045	132.375	0	0	0	73.8939	29.0302
766	Microbacterium	427.452	1.05602	0.402856	2.62135	0.00875833	0.154415	386.384	497.298	138.106	263.613	315.507	203.745	218.262	235.279	288.764	282.288	496.174	386.595	378.106	2073.19	230.056	442.803	137.406	809.702	338.313
779	Miniimonas	7.98615	5.85718	2.27976	2.56921	0.010193	0.154415	0	0	0	0	0	0	0	0	0	0	16.5391	3.8423	0	95.0347	0	0	0	36.3207	0
842	Nocardia	339.945	1.26381	0.474144	2.66546	0.00768822	0.154415	205.443	299.677	48.5546	132.25	191.292	209.566	224.006	196.47	212.397	327.976	463.096	219.602	217.927	1897.91	217.132	234.774	85.8786	841.639	233.358
932	Phreatobacter	59.0007	1.89042	0.733925	2.57577	0.0100017	0.154415	25.4448	24.1226	5.49675	26.1838	24.8431	32.017	0	46.0856	33.4107	40.793	106.586	23.6449	19.8116	391.853	14.217	62.4084	0	217.298	26.7971
940	Pirellula	48.0884	2.61003	1.01391	2.57423	0.0100464	0.154415	13.1936	19.4837	16.4902	5.76931	0	0	0	26.6812	28.6377	29.371	54.5179	9.75353	8.85197	428.462	19.3868	0	25.7636	227.318	0
973	Pseudoalteromonas	5080.75	-1.13219	0.429298	-2.6373	0.00835686	0.154415	1604.91	3162.85	17309	14793	2663.18	2957.21	2389.4	8382.74	12498	2669.5	2854.53	2357.99	1580.71	4787.76	3375.88	3191.74	4908.82	2008.91	3038.12
1015	Rhodococcus	599.123	1.12049	0.437257	2.56254	0.010391	0.154415	404.29	403.59	111.309	212.133	432.27	439.506	505.449	468.133	484.455	396.508	827.57	331.62	381.056	3073.62	438.141	481.436	168.322	1312.56	511.378
1021	Rhodopseudomonas	155.777	1.2894	0.480637	2.68269	0.00730319	0.154415	88.5856	115.974	23.8192	41.7166	104.341	148.443	126.362	114.001	62.0484	106.062	171.517	99.3087	87.6767	766.867	116.321	213.972	48.092	446.495	78.1582
1069	Salinivibrio	831.599	-1.44475	0.55687	-2.59442	0.00947517	0.154415	85.7584	1269.22	3388.52	2595.75	397.489	227.03	333.137	1042.99	2197.95	334.503	360.798	557.429	80.0893	1103.37	337.33	493.324	510.119	184.109	301.467
1104	Sinorhizobium	269.912	1.17925	0.443616	2.65826	0.0078545	0.154415	192.25	249.577	130.777	139.351	106.825	148.443	201.031	167.364	205.237	150.118	360.798	219.011	197.273	1240.58	118.906	315.014	54.9623	799.056	131.752
1111	Solimonas	29.7689	2.74967	1.06336	2.58582	0.00971471	0.154415	19.7904	23.1948	4.35159	10.651	0	0	0	0	0	19.5807	25.7276	34.5807	27.399	220.674	23.2641	0	0	139.647	16.7482
1140	Streptacidiphilus	16.7339	3.27528	1.26918	2.58063	0.00986204	0.154415	10.3664	13.9169	0	6.21311	0	0	0	0	0	0	27.5652	9.16241	11.8026	134.425	0	32.6901	0	49.4714	22.3309
1187	Thalassococcus	53.2852	1.66703	0.639857	2.60531	0.00917918	0.154415	12.2512	22.2671	16.4902	20.8583	37.2646	37.8383	0	26.6812	50.116	39.1613	37.9788	19.2115	9.69502	353.927	50.4056	44.5774	22.3284	193.502	17.8647
1189	Thalassospira	144.408	1.53154	0.579157	2.64443	0.00818279	0.154415	46.1776	102.057	94.8189	44.8231	54.6548	32.017	86.1561	167.364	66.8214	68.5323	56.9682	46.1076	52.6903	1059.29	52.9905	65.3802	388.171	202.895	55.8273
1233	Thioflavicoccus	31.3444	5.86268	2.2944	2.55521	0.0106123	0.154415	0	9.27794	0	0	0	0	0	0	0	0	31.2406	11.8225	8.00893	313.512	0	0	0	221.682	0
1252	Turneriella	17.9711	2.45545	0.959157	2.56	0.0104671	0.154415	19.7904	12.0613	9.39028	11.9824	0	0	0	0	0	0	28.1778	14.7781	11.8026	47.8834	15.5094	0	111.642	39.4518	18.9813
1284	Xylanimicrobium	8.87313	4.52649	1.71189	2.64415	0.00818959	0.154415	0	0	0	4.88173	0	0	0	0	0	0	8.57585	3.25118	0	85.663	24.5566	0	0	23.7963	17.8647
185	Candidatus Accumulibacter	19.9796	3.96686	1.56254	2.53872	0.0111259	0.159691	0	18.5559	0	4.88173	0	0	0	0	0	0	20.8271	14.4825	8.00893	158.879	0	0	27.4812	126.496	0
1185	Tessaracoccus	47.9289	2.08093	0.820644	2.53572	0.0112215	0.159691	29.2144	50.1009	11.2225	19.0831	27.3274	0	0	0	23.8648	26.1075	50.23	42.5609	26.9774	362.128	21.9717	56.4648	0	132.132	31.2633
969	Providencia	2131.12	-1.24909	0.496373	-2.51644	0.0118549	0.16687	921.668	1451.07	8741.89	6492.25	869.508	788.783	781.149	2619.6	5980.51	721.221	1381.94	1357.51	956.434	2240.56	759.962	846.971	2325.59	526.651	727.988
1121	Sphingorhabdus	74.8753	0.931951	0.371048	2.51167	0.0120161	0.167321	84.816	81.6459	36.1869	43.4918	44.7176	40.7489	74.6686	41.2345	28.6377	50.5834	61.2561	73.2993	59.8562	220.088	59.4528	68.3521	44.6569	212.915	96.023
992	Psychromonas	605.571	-1.43029	0.57139	-2.50317	0.0123086	0.169571	167.747	295.966	2862.89	2075.18	198.745	197.923	143.593	749.498	1808.95	122.379	400.615	317.138	193.479	552.929	174.481	228.831	659.548	147.162	208.794
28	Actinomyces	216.278	1.05358	0.42869	2.45767	0.013984	0.169737	164.92	193.909	41.2256	81.2142	166.449	174.638	149.337	104.299	126.483	234.968	215.009	178.224	190.95	1001.01	146.047	219.915	56.6799	449.626	214.377
97	Aquitalea	61.2567	1.55527	0.626917	2.48082	0.0131082	0.169737	48.0624	53.8121	34.1257	36.8348	29.8117	32.017	0	55.7879	0	26.1075	68.6068	48.4721	38.7801	345.434	33.6037	44.5774	25.7636	214.167	27.9136
314	Congregibacter	61.8735	2.07326	0.837556	2.47537	0.01331	0.169737	17.9056	33.4006	13.2838	19.0831	0	34.9277	74.6686	0	23.8648	32.6344	18.9894	18.9159	12.6457	429.194	27.1415	0	49.8096	294.323	74.8086
385	Devriesea	7.44156	4.18336	1.67536	2.49699	0.0125251	0.169737	0	0	0	5.32552	0	0	0	0	0	0	0	11.5269	12.6457	42.4654	29.7264	0	0	26.3012	13.3986
392	Dinoroseobacter	21.9521	2.63266	1.06812	2.46476	0.0137104	0.169737	10.3664	27.8338	0	4.88173	0	0	0	0	0	17.9489	21.4396	13.5958	14.7533	121.1	27.1415	38.6338	0	97.064	22.3309
596	Isosphaera	28.1588	2.26379	0.917186	2.46819	0.0135799	0.169737	9.424	20.4115	5.49675	4.43793	0	34.9277	0	0	26.2513	0	40.429	15.0736	21.0761	199.002	21.9717	0	18.8933	106.457	11.1655
670	Luteibacter	26.0346	3.66817	1.47101	2.49364	0.0126442	0.169737	9.424	0	0	4.88173	0	0	0	0	0	24.4758	31.8532	13.0047	12.2242	212.913	0	0	0	174.715	11.1655
774	Micromonospora	444.158	1.16469	0.468829	2.48425	0.0129825	0.169737	362.824	391.529	134.212	144.233	228.556	451.149	327.393	213.449	231.488	316.554	490.661	297.039	300.546	2507.8	231.349	392.281	89.3137	1043.91	284.719
946	Plantactinospora	47.8524	1.93293	0.785484	2.46082	0.0138621	0.169737	16.9632	20.4115	6.64191	27.0714	24.8431	0	0	29.1067	33.4107	45.6882	64.9315	23.6449	19.8116	396.832	32.3113	0	17.1757	130.254	20.0978
1200	Thermobacillus	7.09775	5.68708	2.29403	2.47908	0.0131722	0.169737	0	0	0	0	0	0	0	0	0	0	9.18841	9.16241	0	72.0448	0	0	0	44.4616	0
1226	Thermovirga	8.36045	3.73352	1.50989	2.47271	0.0134094	0.169737	10.3664	0	0	0	0	0	0	0	0	0	0	13.8914	13.0672	29.2865	19.3868	29.7183	0	21.9177	21.2144
1234	Thiohalobacter	60.4859	2.43686	0.990856	2.45935	0.0139188	0.169737	31.0992	27.8338	6.18384	27.0714	0	40.7489	0	29.1067	0	32.6344	72.8947	31.3295	24.0268	372.964	31.0188	0	0	408.921	13.3986
1259	Variovorax	185.795	1.10878	0.451343	2.45663	0.0140246	0.169737	101.779	151.23	46.9514	69.6756	109.31	139.711	241.237	94.5968	126.483	128.906	216.847	94.5797	88.0982	904.221	146.047	157.507	63.5502	464.029	185.347
620	Kocuria	98.2527	1.37216	0.560679	2.44732	0.0143924	0.171615	97.0672	85.357	11.9096	31.0655	64.592	72.7659	74.6686	29.1067	57.2755	40.793	127.413	47.2898	53.9549	620.874	54.283	50.5211	18.8933	258.629	70.3424
894	Paracoccus	262.419	1.11512	0.455895	2.44601	0.0144448	0.171615	159.266	332.15	48.3256	76.3325	173.902	151.353	235.493	177.066	138.416	203.965	306.28	222.558	263.452	1203.09	157.679	196.141	77.2907	721.405	141.801
414	Ensifer	64.2799	1.37413	0.565007	2.43206	0.0150132	0.172054	47.12	38.0396	21.5289	14.6452	37.2646	52.3915	63.1811	24.2556	33.4107	39.1613	55.743	36.9452	44.6814	288.765	65.915	104.014	0	202.895	51.3611
802	Mycobacteroides	82.3339	1.30313	0.535486	2.43354	0.0149519	0.172054	76.3344	88.1404	24.7354	25.2962	42.2332	37.8383	0	31.5323	107.392	50.5834	69.2194	65.3191	56.484	454.673	59.4528	56.4648	82.4435	196.007	40.1957
935	Phyllobacterium	27.5737	3.55699	1.46209	2.43281	0.0149822	0.172054	9.424	25.0504	0	8.87587	0	0	0	0	0	0	14.7015	20.9849	19.39	313.366	20.6792	0	0	91.4281	0
953	Polaromonas	71.3381	1.25067	0.512568	2.44	0.0146871	0.172054	43.3504	64.9456	15.5741	23.521	37.2646	61.1234	0	70.3412	54.889	60.3737	73.5073	54.9744	63.6499	293.597	62.0377	71.3239	44.6569	237.963	22.3309
70	Aminobacter	25.9869	3.49919	1.44598	2.41995	0.0155228	0.173564	12.2512	25.9782	4.12256	0	0	0	0	0	0	0	41.0416	12.4136	13.9102	218.624	0	0	25.7636	139.647	0
617	Kitasatospora	132.338	0.968429	0.400141	2.42022	0.0155111	0.173564	82.9312	115.974	63.8997	51.9238	116.762	61.1234	126.362	94.5968	97.8456	106.062	145.789	104.629	120.134	576.212	105.981	112.93	39.5042	286.809	104.955
782	Mobiluncus	4.2893	4.9678	2.05334	2.41938	0.015547	0.173564	0	0	0	0	0	0	0	0	0	0	0	3.54674	13.0672	20.0613	0	0	0	16.9079	27.9136
25	Actinobacillus	552.073	-1.05368	0.436366	-2.41467	0.0157497	0.174277	317.589	431.424	2088.08	1322.5	203.713	259.047	235.493	674.306	1501.09	280.656	376.112	460.189	329.631	542.825	183.528	267.465	515.272	223.56	276.903
1262	Verrucomicrobium	56.0328	1.37471	0.570027	2.41166	0.0158801	0.174277	27.3296	36.184	31.1482	21.3021	32.296	55.3021	0	53.3623	26.2513	35.8979	44.1044	25.7139	21.0761	277.636	29.7264	41.6056	20.6109	234.832	50.2446
593	Intrasporangium	22.7245	2.65286	1.10287	2.40543	0.0161536	0.175141	22.6176	25.9782	6.64191	6.6569	0	0	0	0	0	0	32.4657	43.7431	35.4079	140.868	33.6037	0	0	56.986	26.7971
1051	Saccharomonospora	97.8197	1.18953	0.494872	2.40372	0.0162293	0.175141	63.1408	116.902	19.6967	39.0538	94.4037	75.6766	63.1811	41.2345	66.8214	32.6344	128.025	67.6836	82.6184	538.725	47.8207	80.2394	24.046	198.512	78.1582
517	Hahella	121.247	1.29242	0.541158	2.38824	0.0169292	0.181185	42.408	106.696	131.006	52.8114	32.296	78.5872	57.4374	109.15	50.116	58.742	143.952	87.4862	51.0042	852.676	58.1603	50.5211	60.115	239.216	41.3122
14	Acidimicrobium	6.52408	5.56499	2.33616	2.38211	0.0172139	0.182573	0	0	0	0	0	0	0	0	0	0	12.8638	2.95562	0	73.0698	0	0	0	35.0683	0
1094	Shinella	25.8389	1.97769	0.831171	2.3794	0.0173409	0.182573	14.136	21.3393	7.55803	9.76345	24.8431	0	0	29.1067	0	0	36.1411	22.1671	19.39	125.493	42.6509	44.5774	0	77.025	16.7482
126	Azospirillum	396.667	1.07812	0.457714	2.35545	0.0185005	0.187098	195.077	231.021	93.4447	354.591	233.525	256.136	539.912	237.705	205.237	261.075	603.985	201.277	236.896	1929.83	232.641	264.493	139.123	1083.99	236.708
144	Blastochloris	39.1163	2.16267	0.91923	2.3527	0.0186376	0.187098	32.0416	44.5341	6.64191	7.10069	0	0	0	24.2556	0	31.0027	57.5807	33.1029	25.7129	276.904	18.0943	0	22.3284	147.162	16.7482
521	Halapricum	11.4322	2.17485	0.921633	2.35978	0.0182857	0.187098	14.136	12.9891	2.97741	8.87587	0	0	0	0	0	0	12.8638	12.4136	16.0179	37.3403	25.849	29.7183	0	25.0488	18.9813
801	Mycobacterium	536	1.07782	0.458049	2.35306	0.0186195	0.187098	325.128	389.673	130.777	162.428	360.225	448.238	321.649	456.005	489.228	434.038	468.609	280.488	276.519	2926.16	305.019	410.112	183.78	1331.34	484.581
985	Pseudorhodoplanes	10.9952	4.5162	1.91333	2.36039	0.0182557	0.187098	0	0	0	7.10069	0	0	0	0	0	0	14.0889	7.6846	5.05827	111.728	0	0	0	63.2482	0
1034	Roseiflexus	34.8525	1.84249	0.780503	2.36064	0.0182435	0.187098	15.0784	11.1335	7.09997	11.0948	0	0	57.4374	0	40.5701	19.5807	26.9527	15.0736	10.1165	184.359	15.5094	38.6338	32.6339	159.06	17.8647
1040	Rubinisphaera	43.9158	2.32027	0.987593	2.34942	0.0188026	0.187302	0	16.7003	10.0774	0	27.3274	43.6596	0	33.9578	0	21.2124	29.4029	18.9159	16.0179	322.005	36.1887	0	18.8933	195.381	44.6618
220	Candidatus Methylopumilus	222.63	-0.753489	0.321885	-2.34087	0.0192391	0.188308	196.019	187.414	392.56	461.545	191.292	101.872	183.8	293.493	608.552	138.696	140.276	202.46	156.385	172.644	156.387	112.93	264.506	175.342	93.7899
295	Citricoccus	6.11319	5.47158	2.34496	2.33334	0.0196306	0.188308	0	0	0	0	0	0	0	0	0	0	12.8638	4.72898	0	73.5091	0	0	0	25.0488	0
464	Frankia	178.325	1.24799	0.53287	2.34202	0.0191799	0.188308	98.952	164.22	85.1996	37.7224	96.888	104.783	126.362	82.469	186.145	101.167	181.318	123.84	91.0489	1200.6	80.132	98.0704	44.6569	422.072	62.5266
502	Glycocaulis	9.4694	6.09314	2.61098	2.33366	0.0196134	0.188308	0	0	0	0	0	0	0	0	0	0	0	0	0	88.1524	0	0	49.8096	41.9567	0
1176	Tatlockia	75.1693	-0.800941	0.342823	-2.33631	0.0194752	0.188308	48.0624	59.3788	101.461	113.167	39.7489	58.2128	63.1811	155.236	78.7538	223.546	39.2039	54.6789	66.179	48.6156	50.4056	32.6901	87.5962	70.1366	37.9626
46	Agrobacterium	262.542	0.973745	0.423968	2.29674	0.0216335	0.192736	154.554	254.216	63.6707	165.535	171.417	183.37	195.287	213.449	252.967	153.382	240.124	191.819	196.851	1149.64	197.745	181.282	94.4665	767.745	160.783
60	Alkalilimnicola	25.034	2.55315	1.11665	2.28644	0.0222286	0.192736	16.0208	21.3393	6.41287	6.21311	0	0	0	24.2556	0	0	17.1517	7.6846	28.6635	173.523	12.9245	0	0	150.293	11.1655
164	Brevundimonas	151.079	1.15634	0.49917	2.31653	0.0205294	0.192736	86.7008	95.5628	35.2708	34.6159	74.5293	160.085	195.287	75.1924	97.8456	109.325	137.214	91.9196	112.125	809.479	99.5188	112.93	42.9393	419.567	80.3913
215	Candidatus Koribacter	51.8661	1.96624	0.85525	2.29903	0.0215035	0.192736	14.136	25.9782	4.12256	16.8641	24.8431	116.426	0	0	0	16.3172	25.115	26.0094	31.1927	138.525	112.443	205.056	0	134.637	93.7899
264	Catenovulum	218.968	-0.848709	0.370648	-2.2898	0.022033	0.192736	66.9104	132.675	682.055	356.366	114.278	160.085	172.312	344.43	482.069	259.444	118.224	127.091	98.6363	232.828	183.528	130.76	175.192	125.87	197.629
282	Chlorobaculum	31.3424	2.10635	0.919537	2.29066	0.0219829	0.192736	32.0416	26.906	21.0709	12.4262	0	0	0	0	0	26.1075	32.4657	41.6742	40.4662	157.415	16.8019	0	32.6339	136.516	18.9813
298	Clavibacter	53.0458	1.47214	0.645747	2.27975	0.0226223	0.192736	44.2928	32.4728	35.4998	15.9766	29.8117	32.017	0	33.9578	28.6377	34.2662	64.9315	37.2408	25.7129	356.71	42.6509	32.6901	0	115.224	45.7784
335	Cyanobium	46.9066	2.29698	0.997757	2.30215	0.0213268	0.192736	13.1936	31.545	5.49675	14.2014	0	32.017	0	31.5323	0	35.8979	58.1933	29.5562	13.4887	483.959	18.0943	0	0	103.952	20.0978
491	Gilliamella	336.682	-1.18773	0.519542	-2.28612	0.0222474	0.192736	147.014	147.519	1115.61	1013.18	188.807	130.979	126.362	465.708	1135.96	112.589	374.887	176.155	123.928	290.961	94.349	77.2676	381.301	88.9232	205.444
515	Haemophilus	1542.67	-1.10639	0.480154	-2.30425	0.0212086	0.192736	571.095	783.058	5547.82	4409.97	539.095	619.966	666.274	2141.77	4424.53	962.716	1631.25	922.152	541.656	1146.13	461.405	900.464	1903.07	488.451	649.83
557	Halothiobacillus	33.6278	2.49604	1.0883	2.29353	0.0218177	0.192736	11.3088	29.6894	20.3838	10.2072	0	0	0	31.5323	0	0	32.4657	23.3494	17.2824	219.063	0	0	51.5272	165.322	26.7971
629	Kutzneria	19.5159	3.6587	1.58129	2.31374	0.0206817	0.192736	0	19.4837	0	8.87587	0	0	0	0	0	0	28.1778	8.57129	13.9102	205.591	12.9245	0	0	73.2677	0
665	Limnohabitans	20.3015	2.09856	0.914994	2.29352	0.021818	0.192736	14.136	12.0613	3.89353	13.7576	0	34.9277	0	0	0	0	14.7015	23.9405	11.3811	93.4239	20.6792	0	30.9163	79.5299	32.3798
839	Nitrospira	69.3367	1.92614	0.843591	2.28326	0.0224149	0.192736	18.848	30.6172	23.1322	7.98828	0	55.3021	0	43.6601	76.3673	42.4248	52.0677	31.034	23.6053	337.82	32.3113	32.6901	0	487.199	22.3309
1018	Rhodomicrobium	9.84659	3.49097	1.53125	2.27981	0.022619	0.192736	0	10.2057	4.58062	0	0	0	0	0	0	0	14.7015	9.45797	7.16588	82.2951	14.217	0	0	44.4616	0
1190	Thalassotalea	249.67	-1.02193	0.447894	-2.28163	0.022511	0.192736	132.878	313.594	780.309	582.257	109.31	119.336	91.8998	509.368	553.663	93.0081	152.528	203.937	102.851	336.355	139.585	71.3239	226.72	132.132	92.6733
1264	Vibrio	40146.5	-1.55678	0.676858	-2.30001	0.0214476	0.192736	5487.6	30872.3	174380	130336	6640.56	5151.83	12785.6	63627.3	149661	5152.98	19604.4	11774.3	3336.77	59016.4	7264.87	37519.3	28860.4	5506.35	5804.92
154	Brachybacterium	102.772	1.37616	0.604792	2.27542	0.0228808	0.192843	67.8528	111.335	15.8032	43.9355	62.1077	87.3191	0	43.6601	85.9132	66.9006	154.365	62.9546	67.0221	664.95	46.5283	83.2112	20.6109	233.58	34.6129
814	Natronolimnobius	22.0621	2.117	0.930732	2.27455	0.0229327	0.192843	21.6752	17.6281	4.12256	9.76345	0	0	0	0	0	29.371	26.3401	12.7091	21.9192	138.964	15.5094	47.5493	0	45.714	27.9136
1153	Sulfuriflexus	94.2489	1.39721	0.615099	2.27153	0.0231151	0.193123	107.434	109.48	14.429	59.4683	27.3274	58.2128	80.4124	53.3623	0	22.8441	66.7691	140.096	109.596	364.763	40.066	35.6619	22.3284	391.387	87.0906
106	Arsenicicoccus	9.313	3.94131	1.737	2.26903	0.0232663	0.19314	0	10.2057	0	0	0	0	0	0	0	0	14.7015	6.50235	4.63675	89.031	0	0	0	40.7043	11.1655
30	Actinopolymorpha	14.9751	3.26625	1.44138	2.26606	0.0234476	0.193406	9.424	13.9169	0	4.43793	0	0	0	0	0	0	30.628	11.2313	5.47979	137.5	0	0	0	60.7433	11.1655
72	Aminomonas	5.43506	5.30225	2.34973	2.25653	0.0240372	0.195158	0	0	0	0	0	0	0	0	0	0	0	12.7091	7.16588	48.3227	0	0	0	35.0683	0
547	Halorhodospira	50.6206	1.5525	0.689183	2.25266	0.0242804	0.195158	35.8112	26.906	9.84834	21.7459	67.0763	0	0	46.0856	0	55.4785	41.6541	29.5562	47.632	221.699	46.5283	65.3802	24.046	186.613	35.7295
938	Pigmentiphaga	18.2124	2.87168	1.27576	2.25095	0.0243888	0.195158	11.3088	17.6281	3.6645	10.651	0	0	0	0	0	0	22.6648	10.0491	16.0179	126.078	0	0	0	98.9427	29.0302
1010	Rhizobium	713.752	0.82911	0.367752	2.25454	0.0241624	0.195158	505.127	601.211	229.947	269.826	643.436	628.698	700.736	516.644	489.228	641.267	551.917	466.692	470.419	2582.34	608.745	980.704	341.797	1796.62	535.942
1286	Xylella	93.2967	0.561488	0.249488	2.25056	0.0244136	0.195158	96.1248	120.613	48.0966	69.2318	57.1391	75.6766	74.6686	89.7457	71.5943	60.3737	75.9576	106.107	97.7932	165.469	84.0094	104.014	72.138	150.919	152.967
101	Archangium	100.132	0.910252	0.407624	2.23307	0.0255444	0.195207	100.837	133.602	19.4677	76.3325	89.4351	43.6596	68.9249	82.469	40.5701	52.2151	145.177	119.998	98.6363	300.772	78.8396	151.563	18.8933	157.181	123.937
368	Desulfococcus	192.3	1.3292	0.591506	2.24715	0.0246304	0.195207	82.9312	68.6568	14.887	22.6335	111.794	122.247	206.775	191.619	109.778	195.807	89.4339	57.9301	53.5334	616.042	129.245	109.958	77.2907	1149.74	243.407
640	Lacunisphaera	18.3801	3.23089	1.44421	2.23713	0.0252779	0.195207	0	14.8447	0	0	0	0	0	0	0	21.2124	25.115	9.75353	8.85197	119.782	32.3113	0	0	103.952	13.3986
835	Nitrosomonas	339.827	0.671454	0.300291	2.23601	0.0253509	0.195207	265.757	303.389	157.573	202.814	300.601	343.455	218.262	349.281	190.918	326.344	221.747	286.99	279.048	960.304	310.188	315.014	295.422	804.692	324.915
934	Phycisphaera	32.9433	2.05544	0.921234	2.23118	0.0256689	0.195207	14.136	24.1226	5.49675	11.0948	29.8117	29.1064	0	0	0	760.382	52.6802	25.1227	29.5066	165.029	15.5094	0	0	188.492	17.8647
1008	Rheinheimera	193.14	-1.21268	0.541145	-2.24096	0.0250288	0.195207	55.6016	140.097	510.969	446.012	54.6548	93.1404	109.131	548.177	634.803	50.5834	105.36	105.515	55.2194	293.304	43.9434	92.1267	183.78	117.103	30.1467
1064	Salinigranum	10.7303	3.37118	1.51204	2.22956	0.0257763	0.195207	0	10.2057	0	7.54449	0	0	0	0	0	0	18.3768	8.86685	24.4483	58.573	0	0	0	45.714	30.1467
1144	Streptomyces	4371.66	0.891085	0.39899	2.23335	0.0255256	0.195207	3553.79	4649.18	1006.82	1909.2	3480.52	3606.28	3561.12	2347.94	3634.61	3376.03	5767.26	3402.8	3151.72	18922.2	3245.35	4338.87	939.512	8120.82	4047.48
1269	Vulgatibacter	17.0287	4.30035	1.91797	2.24214	0.0249525	0.195207	0	15.7725	0	0	0	0	0	0	0	0	23.2773	8.57129	8.43045	191.094	0	0	0	76.3988	0
218	Candidatus Methanomethylophilus	3.34338	4.61435	2.07842	2.22012	0.0264105	0.195438	0	0	0	0	0	0	0	0	0	0	8.57585	13.0047	15.1748	13.6182	0	0	0	13.1506	0
307	Collimonas	116.403	0.941782	0.423874	2.22185	0.0262938	0.195438	78.2192	105.769	46.2643	34.1721	77.0136	110.604	86.1561	99.448	107.392	71.7957	88.8213	95.1708	121.82	445.008	86.5943	56.4648	85.8786	362.581	52.4777
659	Leucobacter	17.9549	2.67063	1.19967	2.22614	0.026005	0.195438	9.424	9.27794	0	13.7576	0	0	0	0	0	16.3172	33.0783	6.20679	9.27349	146.872	14.217	0	0	62.622	20.0978
702	Massilia	413.602	0.994234	0.447158	2.22345	0.0261854	0.195438	209.213	246.793	65.961	132.694	583.812	395.847	321.649	303.195	283.991	277.393	316.081	206.302	205.703	1578.54	336.037	635.971	113.36	1060.82	585.07
105	Aromatoleum	11.9605	3.83978	1.73271	2.21605	0.026688	0.196267	0	11.1335	3.43547	0	0	0	0	0	0	0	17.7643	10.3447	4.21522	99.5741	0	0	0	80.7823	0
592	Intestinimonas	69.3843	1.89041	0.854677	2.21185	0.0269772	0.196267	59.3712	74.2235	31.6063	18.6393	0	34.9277	63.1811	0	0	22.8441	189.281	105.811	229.73	294.915	20.6792	83.2112	0	72.0153	17.8647
1105	Slackia	8.63909	3.33758	1.50833	2.21276	0.0269142	0.196267	9.424	0	0	4.88173	0	0	0	0	0	0	14.7015	10.3447	19.8116	47.4441	0	0	0	36.3207	21.2144
840	Nitrospirillum	28.0247	2.75543	1.24991	2.2045	0.0274895	0.197771	11.3088	20.4115	0	11.0948	0	32.017	0	0	0	0	40.429	11.5269	14.7533	209.984	15.5094	0	0	150.919	14.5151
1202	Thermobifida	9.97872	3.0844	1.39787	2.20649	0.0273494	0.197771	13.1936	0	2.29031	4.43793	0	0	0	0	0	0	11.6387	12.118	7.5874	97.3776	0	0	0	27.5537	13.3986
495	Glaesserella	336.632	-1.29544	0.592021	-2.18817	0.0286571	0.203906	114.03	129.891	1337.31	1182.71	42.2332	84.4085	109.131	468.133	1112.1	97.9033	243.799	221.671	126.457	330.937	100.811	148.591	389.889	84.5397	71.4589
1002	Ramlibacter	30.6036	2.73778	1.25052	2.18932	0.0285739	0.203906	17.9056	13.9169	2.97741	21.7459	0	0	0	0	0	24.4758	68.6068	13.0047	9.69502	248.935	0	0	0	149.04	11.1655
499	Gluconacetobacter	13.2747	2.69421	1.23441	2.18259	0.029066	0.205686	9.424	12.9891	5.03869	7.10069	0	0	0	0	0	0	17.1517	13.0047	13.9102	86.2487	0	0	0	53.8549	33.4964
269	Cellulomonas	57.7511	2.12423	0.974456	2.17992	0.0292638	0.20596	28.272	49.1731	4.58062	17.7517	27.3274	0	0	0	35.7972	58.742	108.423	35.7629	30.7711	489.817	38.7736	0	0	145.283	26.7971
24	Actinoalloteichus	112.108	0.900872	0.416058	2.16526	0.0303681	0.209185	116.858	115.046	19.0096	64.7938	79.4979	78.5872	80.4124	89.7457	69.2079	84.8495	134.151	126.205	111.703	437.687	62.0377	148.591	29.1987	195.381	87.0906
68	Alteromonas	1541.08	-0.876954	0.404603	-2.16744	0.030201	0.209185	696.434	995.523	4858.21	4296.81	891.867	771.319	717.967	2221.81	3274.25	921.923	756.513	957.915	688.346	2235.15	772.886	1138.21	994.474	901.756	1189.12
205	Candidatus Fonsibacter	81.563	-0.671333	0.31	-2.16559	0.0303426	0.209185	63.1408	39.8951	69.8545	115.386	94.4037	84.4085	97.6436	126.129	109.778	187.648	56.3556	65.3191	60.6992	26.3579	72.3773	68.3521	106.489	66.3793	39.0791
892	Paraburkholderia	555.899	0.817663	0.376572	2.17133	0.029906	0.209185	546.592	572.449	259.263	209.914	305.57	355.098	390.574	385.664	735.035	327.976	624.812	532.897	489.388	2031.75	302.434	555.732	238.743	1357.64	340.547
372	Desulfomicrobium	34.1864	2.04921	0.947979	2.16166	0.0306445	0.209972	10.3664	18.5559	4.35159	14.2014	0	29.1064	0	41.2345	0	19.5807	58.8058	10.6402	29.0851	146.725	31.0188	0	22.3284	213.541	0
484	Geobacter	473.008	0.963796	0.446825	2.15699	0.0310065	0.211189	245.967	240.299	121.387	132.694	472.019	387.115	448.012	334.727	169.44	716.326	254.825	246.498	226.358	1455.98	546.707	591.394	168.322	1650.71	578.371
1160	Sulfurivermis	35.1291	2.51218	1.16565	2.15517	0.0311483	0.211189	10.3664	24.1226	7.09997	6.21311	0	0	0	33.9578	0	26.1075	29.4029	13.5958	15.5963	270.168	32.3113	0	0	198.512	0
854	Oceanicola	16.2772	2.40761	1.11949	2.15063	0.0315055	0.212498	23.56	12.9891	2.29031	11.9824	0	0	0	0	0	0	15.9266	19.2115	17.7039	97.0847	23.2641	0	0	55.1073	30.1467
208	Candidatus Hamiltonella	145.636	-0.681763	0.317695	-2.14597	0.0318756	0.21388	118.742	107.624	262.47	255.625	59.6234	81.4979	178.056	143.108	388.996	177.858	128.025	138.914	99.9008	154.633	118.906	74.2957	104.772	75.7726	98.256
899	Paraphotobacterium	170.001	-1.01889	0.476948	-2.13627	0.0326573	0.215771	97.0672	111.335	582.197	482.403	94.4037	66.9447	63.1811	283.791	388.996	62.0054	121.287	123.545	104.538	100.013	98.2263	65.3802	271.376	46.3403	66.9928
939	Pimelobacter	17.4247	3.10318	1.45248	2.13647	0.0326414	0.215771	0	11.1335	2.97741	6.21311	0	0	0	0	0	16.3172	22.0522	18.0293	13.0672	183.041	0	0	0	58.2384	0
1088	Serinicoccus	22.8522	2.61542	1.22255	2.1393	0.0324111	0.215771	9.424	27.8338	2.29031	0	0	0	0	0	26.2513	0	28.1778	13.5958	14.7533	196.952	25.849	0	0	64.5006	24.564
784	Mogibacterium	46.7941	-0.840146	0.393842	-2.13321	0.0329078	0.216323	40.5232	45.4619	104.667	49.2611	69.5606	49.4808	63.1811	111.576	38.1836	24.4758	33.0783	42.5609	51.0042	38.5117	40.066	0	29.1987	38.1994	20.0978
583	Hyphomonas	35.0104	1.96495	0.925648	2.12278	0.0337719	0.216508	17.9056	21.3393	3.89353	23.0773	37.2646	0	0	0	0	42.4248	59.4184	21.576	16.0179	204.566	28.4339	0	17.1757	160.938	11.1655
642	Lautropia	9.70638	4.11382	1.93497	2.12604	0.0335001	0.216508	0	9.27794	0	0	0	0	0	0	0	0	11.6387	5.61567	12.2242	80.5379	0	0	0	65.1268	0
800	Mycoavidus	22.8209	1.60675	0.754251	2.13026	0.0331503	0.216508	0	18.5559	14.658	14.2014	0	0	0	0	42.9566	22.8441	20.8271	19.8026	40.4662	31.0437	55.5754	47.5493	30.9163	40.7043	33.4964
1184	Terriglobus	46.0106	1.22339	0.576204	2.12319	0.0337376	0.216508	32.984	43.6063	16.2612	13.3138	37.2646	34.9277	0	53.3623	0	48.9516	47.1672	29.5562	42.5738	168.105	40.066	68.3521	29.1987	148.414	20.0978
1288	Yersinia	2504.66	-0.795991	0.374407	-2.126	0.0335029	0.216508	1260.93	1857.44	7748.58	5833.22	1965.09	1245.75	1556.55	3422.47	5255.02	1192.79	1741.51	1526.58	1095.54	3543.08	1702.16	1604.79	2124.64	1151.62	1760.79
787	Moorella	20.4184	2.11348	0.998297	2.11708	0.0342529	0.21851	15.0784	15.7725	7.78706	11.5386	27.3274	0	0	0	0	0	26.3401	24.8272	22.3407	53.5943	76.2547	0	0	81.4086	25.6806
516	Hafnia	315.522	-1.12409	0.534548	-2.10289	0.0354757	0.218519	101.779	313.594	1149.28	941.73	121.731	110.604	114.875	570.007	756.514	60.3737	187.444	144.825	93.1565	533.161	68.4999	228.831	242.178	108.962	147.384
833	Nitrobacter	24.1808	2.49673	1.18792	2.10176	0.0355742	0.218519	0	29.6894	5.03869	12.87	0	0	0	26.6812	0	0	53.9054	16.847	22.3407	148.336	12.9245	0	0	109.588	21.2144
850	Novosphingobium	128.662	0.83839	0.398429	2.10424	0.0353574	0.218519	77.2768	110.407	20.1547	44.8231	86.9508	116.426	120.619	80.0435	88.2997	197.438	245.024	95.7619	91.8919	2141.58	232.641	139.676	65.2677	393.892	118.354
941	Piscirickettsia	277.746	-0.482686	0.229696	-2.10142	0.0356043	0.218519	243.139	231.948	444.092	496.605	258.368	206.655	235.493	300.769	415.247	372.033	336.296	224.036	226.358	284.079	175.773	190.197	312.598	151.545	171.948
958	Porphyrobacter	73.3233	0.910267	0.431934	2.10742	0.0350812	0.218519	60.3136	78.8625	35.9579	44.8231	69.5606	72.7659	0	53.3623	66.8214	34.2662	82.0832	90.1463	99.9008	246.299	67.2075	62.4084	18.8933	150.293	59.1769
1060	Salinibacter	44.5155	1.78187	0.843296	2.11299	0.0346018	0.218519	11.3088	14.8447	9.39028	79.8828	0	29.1064	0	0	28.6377	31.0027	163.554	22.7582	24.0268	230.485	32.3113	0	20.6109	117.729	30.1467
1118	Sphingobium	545.454	0.983191	0.465735	2.11105	0.0347678	0.218519	221.464	245.865	81.0771	150.446	790.01	532.647	522.68	385.664	167.053	638.003	350.997	281.67	231.416	1368.7	1410.06	1138.21	133.971	908.645	805.03
1137	Stenotrophomonas	333.617	0.726237	0.34495	2.10534	0.0352617	0.218519	253.506	301.533	88.406	146.452	238.494	366.74	298.674	269.237	3009.35	290.446	426.955	279.306	277.783	2307.63	244.273	306.098	324.621	1341.36	282.486
1193	Thermaerobacter	21.6072	2.5541	1.21708	2.09856	0.0358559	0.219025	15.0784	11.1335	3.89353	10.2072	0	0	0	0	23.8648	0	23.2773	14.7781	15.1748	183.919	0	0	0	95.8116	13.3986
968	Proteus	2074.5	-0.875177	0.418021	-2.09362	0.0362936	0.220658	801.04	1030.78	6834.06	4986.91	1279.42	1298.14	901.767	2767.56	4851.71	1682.3	1033.39	1091.51	713.216	1617.2	1711.21	1797.96	2973.12	683.206	1361.07
768	Microcella	4.63718	5.07261	2.437	2.08149	0.0373888	0.226255	0	0	0	0	0	0	0	0	0	0	14.0889	0	4.63675	56.2301	0	0	0	13.1506	0
780	Mitsuaria	27.1978	1.54866	0.74498	2.0788	0.037636	0.226471	16.9632	27.8338	4.80966	13.7576	59.6234	0	0	0	0	17.9489	44.7169	15.3692	28.242	123.735	29.7264	32.6901	18.8933	60.1171	22.3309
1149	Sulfuricaulis	45.3332	1.83241	0.882114	2.0773	0.0377743	0.226471	11.3088	26.906	42.1417	6.21311	32.296	0	0	43.6601	0	40.793	22.0522	15.3692	11.8026	224.481	40.066	0	22.3284	286.182	35.7295
928	Phenylobacterium	33.0218	1.97572	0.953095	2.07296	0.0381764	0.226782	20.7328	23.1948	4.35159	38.1662	0	32.017	0	0	0	17.9489	86.3711	9.45797	8.85197	240.149	18.0943	0	20.6109	95.1854	12.282
1229	Thiobacillus	15.9508	2.96598	1.43078	2.07298	0.0381742	0.226782	16.9632	10.2057	2.97741	5.76931	0	0	0	0	0	0	25.115	18.0293	12.6457	101.771	0	0	0	109.588	0
107	Arsenophonus	331.738	-0.714343	0.3451	-2.06996	0.0384563	0.227401	224.291	205.97	858.638	658.146	226.072	180.46	218.262	380.813	653.895	456.882	414.091	239.7	167.344	222.138	233.934	252.605	350.385	91.4281	267.971
17	Acidisphaera	14.8812	4.01946	1.9622	2.04844	0.0405165	0.227814	0	16.7003	0	0	0	0	0	0	0	0	17.1517	6.20679	0	177.037	0	0	0	54.4811	11.1655
27	Actinomadura	21.5934	2.73947	1.34843	2.03159	0.0421949	0.227814	12.2512	0	3.20644	24.8524	0	0	0	0	0	16.3172	57.5807	6.50235	8.43045	202.663	0	0	0	59.4909	18.9813
168	Burkholderia	2099.92	0.748011	0.365762	2.04508	0.0408471	0.227814	1506.9	1563.33	478.217	908.001	2138.99	2447.85	1780.56	1207.93	1825.66	2036.39	1729.87	1586.28	1497.25	7150.15	1649.17	2936.17	709.357	4093.6	2652.91
263	Castellaniella	16.6107	2.68285	1.31138	2.04583	0.0407731	0.227814	11.3088	17.6281	0	0	0	0	0	0	0	16.3172	26.3401	16.5514	11.8026	114.51	12.9245	0	0	67.0055	21.2144
289	Chromobacterium	178.61	0.766657	0.376914	2.03404	0.0419476	0.227814	159.266	143.808	60.4642	52.8114	221.103	136.8	137.85	106.725	193.305	135.433	139.051	137.732	105.381	664.657	186.113	130.76	163.169	365.086	154.083
399	Dyella	67.4372	1.73453	0.853392	2.03251	0.0421019	0.227814	20.7328	41.7507	9.16125	0	116.762	43.6596	0	29.1067	26.2513	34.2662	39.8165	12.4136	27.8205	410.743	34.8962	0	144.276	246.104	43.5453
550	Halorussus	4.32318	4.97084	2.44963	2.02922	0.0424361	0.227814	0	0	0	0	0	0	0	0	0	0	11.0261	3.25118	0	39.6832	0	0	0	28.1799	0
602	Jeongeupia	5.48365	4.08231	2.01127	2.02972	0.0423849	0.227814	0	0	17.4064	0	0	0	0	0	0	0	17.1517	0	0	425.24	25.849	0	0	41.9567	12.282
625	Kozakia	14.4591	4.41837	2.16204	2.04362	0.0409915	0.227814	0	12.0613	0	0	0	0	0	0	0	0	167.842	3.8423	0	42.7583	0	0	0	48.2189	0
626	Kribbella	18.5765	2.78204	1.3633	2.04067	0.0412838	0.227814	0	15.7725	0	5.76931	27.3274	0	0	0	0	0	21.4396	5.61567	5.90131	168.397	21.9717	0	0	65.1268	15.6316
773	Microlunatus	41.2421	1.47579	0.723768	2.03904	0.041446	0.227814	24.5024	34.3284	9.61931	23.0773	0	32.017	0	26.6812	33.4107	39.1613	43.4918	36.3541	34.5648	246.299	34.8962	44.5774	0	108.336	12.282
777	Microvirga	45.642	1.75102	0.850733	2.05825	0.039566	0.227814	30.1568	31.545	7.09997	14.2014	0	37.8383	0	58.2134	0	35.8979	51.4551	24.8272	20.6546	290.376	45.2358	0	18.8933	178.473	22.3309
799	Mycetohabitans	9.92674	3.16969	1.55637	2.03659	0.0416914	0.227814	0	16.7003	2.29031	0	0	0	0	0	0	0	14.7015	7.09348	6.32284	44.8083	0	0	0	57.6122	39.0791
857	Oceanithermus	9.70546	4.01385	1.96534	2.04232	0.0411201	0.227814	0	10.2057	0	0	0	0	0	0	0	0	15.314	3.54674	5.05827	90.7882	0	0	0	59.4909	0
933	Phycicoccus	15.2993	2.95406	1.43938	2.05232	0.0401387	0.227814	0	0	2.51934	0	34.7803	0	0	0	0	0	15.9266	9.75353	8.85197	106.603	40.066	0	0	37.5732	34.6129
979	Pseudolabrys	34.5461	2.12609	1.03537	2.05345	0.0400294	0.227814	12.2512	28.7616	6.18384	26.1838	34.7803	0	0	0	23.8648	0	91.2716	21.2804	20.6546	228.142	12.9245	0	22.3284	127.749	0
1016	Rhodoferax	92.0412	1.31766	0.643121	2.04885	0.0404767	0.227814	63.1408	67.729	42.1417	40.3852	64.592	78.5872	0	75.1924	59.662	47.3199	68.6068	52.0188	66.179	511.049	76.2547	62.4084	0	298.707	74.8086
1043	Ruegeria	123.313	0.997395	0.488563	2.04149	0.0412026	0.227814	51.832	63.09	98.4834	34.6159	69.5606	96.051	120.619	135.831	57.2755	115.852	91.2716	74.1859	60.2777	624.242	65.915	101.042	91.0313	353.814	37.9626
1059	Salinarchaeum	4.47422	5.02069	2.45217	2.04745	0.0406144	0.227814	0	0	0	0	0	0	0	0	0	0	7.35073	0	4.63675	51.1049	0	0	0	21.9177	0
1107	Snodgrassella	93.0592	-0.556911	0.274627	-2.02788	0.0425722	0.227814	77.2768	70.5123	128.945	177.961	104.341	128.068	97.6436	77.6179	181.372	52.2151	56.9682	86.0084	57.3271	72.4841	77.5471	47.5493	109.925	63.8744	100.489
1154	Sulfurifustis	23.375	3.67512	1.80429	2.03688	0.0416619	0.227814	9.424	0	0	0	0	0	0	0	26.2513	0	30.0155	7.6846	8.85197	215.988	0	0	0	145.909	0
1249	Tsukamurella	35.4342	2.27195	1.10019	2.06504	0.0389188	0.227814	21.6752	34.3284	9.39028	19.0831	0	0	0	0	0	39.1613	48.3923	29.8517	37.094	287.301	21.9717	0	0	112.72	12.282
1287	Yangia	57.9169	1.29467	0.635604	2.03691	0.0416593	0.227814	19.7904	30.6172	8.93222	11.9824	0	40.7489	68.9249	65.4901	45.3431	57.1103	57.5807	19.2115	28.242	346.752	46.5283	41.6056	18.8933	144.657	48.0115
73	Ammonifex	4.07426	4.88631	2.4327	2.00859	0.0445804	0.228678	0	0	0	0	0	0	0	0	0	0	0	8.86685	12.2242	30.0187	0	0	0	26.3012	0
92	Aquabacterium	10.0226	3.50869	1.74299	2.01303	0.0441113	0.228678	0	12.9891	2.29031	0	0	0	0	0	0	0	20.8271	7.98016	7.5874	89.9096	0	0	0	48.8451	0
219	Candidatus Methanoplasma	4.31177	4.96094	2.4563	2.01968	0.0434165	0.228678	0	0	0	0	0	0	0	0	0	0	31.8532	0	13.9102	10.3967	0	0	25.7636	0	0
299	Cloacibacillus	15.0295	2.24754	1.11836	2.00967	0.0444661	0.228678	22.6176	14.8447	2.51934	11.5386	0	0	0	0	0	0	42.2667	17.4381	19.39	85.663	20.6792	0	0	36.3207	12.282
334	Cyanobacterium	314.14	0.875437	0.435811	2.00875	0.0445636	0.228678	129.109	126.18	104.209	188.612	166.449	503.54	218.262	308.046	202.851	305.132	177.03	127.978	155.542	182.308	1240.75	820.225	206.109	346.299	460.017
406	Egicoccus	14.8038	4.36176	2.15577	2.02329	0.0430429	0.228678	0	12.9891	0	0	0	0	0	0	0	0	20.8271	9.45797	0	171.619	0	0	0	66.3793	0
503	Gordonia	113.875	0.739692	0.367914	2.0105	0.0443782	0.228678	94.24	107.624	20.8418	49.2611	72.0449	93.1404	97.6436	101.874	133.643	99.535	184.381	110.54	86.4121	1119.77	95.6414	139.676	85.8786	394.518	93.7899
573	Hydrogenobacter	11.4209	3.48019	1.72641	2.01586	0.0438151	0.228678	0	10.2057	7.55803	0	0	0	0	0	0	0	128.638	20.9849	18.1255	13.3254	0	0	0	18.1604	0
687	Marichromatium	41.9844	1.94041	0.966025	2.00865	0.0445744	0.228678	16.9632	34.3284	7.329	11.5386	0	52.3915	0	0	28.6377	27.7393	39.2039	17.7337	24.4483	277.782	20.6792	0	49.8096	189.118	0
690	Marinithermus	5.73307	3.97476	1.9778	2.00969	0.0444643	0.228678	0	0	0	4.43793	0	0	0	0	0	0	10.4135	4.72898	4.21522	52.5693	0	0	0	32.5634	0
776	Microterricola	21.1524	2.08519	1.03946	2.00603	0.0448526	0.228678	0	12.0613	2.29031	0	24.8431	0	0	26.6812	0	17.9489	19.6019	7.98016	16.4394	142.918	16.8019	38.6338	0	54.4811	21.2144
960	Pragia	277.299	-0.867955	0.432368	-2.00744	0.0447024	0.228678	147.957	225.454	840.545	705.188	129.184	87.3191	109.131	395.366	551.276	334.503	177.643	166.697	157.649	487.62	127.953	139.676	249.048	105.831	130.636
657	Leptothrix	18.8032	2.68719	1.34085	2.0041	0.0450596	0.228832	9.424	12.9891	2.29031	8.43207	0	0	0	0	0	17.9489	26.9527	18.0293	13.0672	183.626	0	0	0	64.5006	0
138	Beijerinckia	8.25234	3.86703	1.93603	1.99741	0.0457811	0.229969	0	9.27794	0	0	0	0	0	0	0	0	18.3768	10.0491	9.27349	57.8408	0	0	0	51.9762	0
446	Filifactor	53.287	1.02413	0.51207	1.99997	0.0455033	0.229969	36.7536	29.6894	19.6967	43.048	59.6234	69.8553	0	38.809	23.8648	34.2662	169.067	31.034	41.7307	22.697	166.726	38.6338	132.253	25.675	29.0302
522	Haliangium	90.357	1.45161	0.727459	1.99545	0.0459937	0.229969	25.4448	38.0396	8.70319	12.87	154.027	55.3021	0	46.0856	45.3431	110.957	101.685	33.1029	23.6053	460.091	131.83	124.817	0	235.459	109.422
1213	Thermogutta	25.4468	2.48163	1.24345	1.99575	0.0459606	0.229969	11.3088	13.9169	8.01609	0	0	0	0	0	0	45.6882	23.2773	10.9358	18.9685	196.952	12.9245	0	0	125.87	15.6316
500	Gluconobacter	45.8501	0.966353	0.486184	1.98763	0.0468528	0.233363	29.2144	33.4006	7.329	22.1897	67.0763	52.3915	0	43.6601	26.2513	35.8979	42.2667	39.6052	26.1344	160.49	42.6509	38.6338	36.069	122.113	45.7784
1228	Thioalkalivibrio	103.168	1.18906	0.59914	1.98461	0.0471876	0.23413	33.9264	64.9456	33.8966	18.6393	24.8431	49.4808	97.6436	126.129	128.87	68.5323	96.1721	49.0632	48.0536	950.201	59.4528	53.4929	51.5272	848.528	42.4287
916	Pelobacter	81.6347	1.01571	0.512358	1.98243	0.047431	0.234439	76.3344	46.3897	43.0579	31.0655	49.6862	69.8553	0	87.3202	64.4349	81.5861	73.5073	35.7629	72.0803	489.377	72.3773	62.4084	72.138	512.874	59.1769
278	Chelatococcus	30.8576	1.92545	0.972842	1.9792	0.0477937	0.234493	15.0784	23.1948	3.43547	0	0	0	0	29.1067	23.8648	37.5296	42.8793	19.2115	9.27349	215.842	16.8019	38.6338	0	95.8116	15.6316
972	Pseudarthrobacter	109.505	0.898049	0.453765	1.97911	0.047804	0.234493	95.1824	72.3679	21.0709	39.0538	161.48	90.2298	114.875	77.6179	38.1836	73.4275	120.674	75.3682	74.6095	404.447	113.736	184.253	17.1757	188.492	118.354
1164	Symbiobacterium	15.7204	2.53786	1.28456	1.97566	0.0481935	0.235512	20.7328	15.7725	2.74837	6.6569	0	0	0	0	0	0	38.5913	16.5514	13.0672	107.921	0	0	0	63.2482	13.3986
549	Halorubrum	56.7186	1.06272	0.539282	1.97061	0.048768	0.236183	58.4288	64.0178	7.09997	23.521	37.2646	69.8553	0	36.3834	47.7296	29.371	66.7691	39.3097	47.632	254.646	32.3113	95.0985	20.6109	115.224	32.3798
755	Methylomusa	43.0053	0.675282	0.342586	1.97113	0.0487092	0.236183	52.7744	39.8951	25.8805	43.4918	34.7803	29.1064	0	48.5112	28.6377	27.7393	56.9682	73.5948	83.4614	43.344	71.0848	29.7183	20.6109	59.4909	48.0115
1102	Singulisphaera	50.7859	1.57056	0.797379	1.96965	0.0488781	0.236183	39.5808	34.3284	4.80966	19.9707	29.8117	32.017	0	38.809	35.7972	27.7393	47.1672	30.1473	32.0357	357.442	21.9717	0	0	175.342	37.9626
1216	Thermomonospora	15.7465	2.91609	1.48363	1.96551	0.0493552	0.23721	0	10.2057	4.12256	0	0	0	0	0	23.8648	0	25.7276	8.86685	6.32284	138.379	0	29.7183	0	51.9762	0
1296	Zymomonas	77.7486	1.0663	0.542748	1.96463	0.049457	0.23721	81.0464	88.1404	81.3061	31.9531	0	43.6596	86.1561	31.5323	26.2513	42.4248	243.799	91.6241	163.129	158.44	23.2641	124.817	32.6339	105.831	21.2144
1131	Stackebrandtia	33.1083	2.37364	1.21263	1.95744	0.0502957	0.240343	37.696	31.545	15.8032	0	0	0	0	24.2556	0	0	53.9054	42.5609	77.5601	173.523	0	56.4648	0	104.579	11.1655
961	Prauserella	12.0598	3.06723	1.57658	1.94549	0.0517159	0.246221	0	10.2057	4.58062	10.2072	0	0	0	0	0	0	25.7276	5.91123	10.5381	118.757	0	0	0	43.2092	0
871	Ornithinimicrobium	46.1616	1.70038	0.875937	1.94122	0.0522319	0.247767	33.9264	38.9673	5.95481	15.5328	0	0	0	48.5112	62.0484	17.9489	58.8058	28.0783	22.3407	353.634	31.0188	29.7183	0	112.72	17.8647
1042	Rubrobacter	34.4259	1.89006	0.975066	1.93839	0.0525754	0.248486	34.8688	29.6894	22.4451	33.7283	27.3274	0	0	0	0	0	42.2667	36.9452	16.4394	225.506	21.9717	0	20.6109	117.729	24.564
554	Haloterrigena	26.2847	2.01128	1.04264	1.92902	0.0537285	0.249746	24.5024	25.9782	4.58062	11.5386	0	0	0	0	0	39.1613	31.8532	33.9896	34.9864	147.165	45.2358	0	0	71.389	29.0302
606	Jiangella	52.8565	1.69845	0.881091	1.92767	0.0538965	0.249746	38.6384	37.1118	22.9031	33.7283	0	0	0	36.3834	54.889	31.0027	52.0677	25.4183	29.5066	442.226	14.217	0	20.6109	152.171	13.3986
656	Leptospirillum	35.4913	1.1922	0.618732	1.92684	0.0539992	0.249746	53.7168	34.3284	7.329	23.9648	39.7489	0	0	29.1067	0	29.371	33.6909	39.9008	45.5244	107.481	36.1887	44.5774	25.7636	100.195	23.4475
912	Pediococcus	549.452	0.701217	0.362987	1.9318	0.0533842	0.249746	378.845	277.41	494.707	320.419	382.583	986.706	241.237	286.216	398.542	473.199	899.852	354.969	2148.5	301.944	418.754	445.774	558.211	507.864	563.856
1068	Salinispora	22.8559	1.90797	0.987544	1.93204	0.0533547	0.249746	16.0208	21.3393	9.61931	4.88173	24.8431	0	0	0	0	21.2124	24.5024	23.0538	20.6546	159.465	14.217	0	0	83.2872	11.1655
1139	Stigmatella	33.4462	1.52424	0.790696	1.92772	0.0538895	0.249746	14.136	25.0504	3.89353	7.54449	29.8117	32.017	0	24.2556	0	40.793	32.4657	25.4183	24.0268	202.809	12.9245	32.6901	0	116.477	11.1655
997	Pyrodictium	2.55229	4.21847	2.19662	1.92044	0.0548025	0.252559	0	0	0	0	0	0	0	0	0	0	0	11.8225	8.43045	7.17519	12.9245	0	0	8.14086	0
452	Flagellimonas	140.317	0.662901	0.345979	1.91601	0.0553635	0.25424	201.674	157.725	88.6351	139.795	79.4979	113.515	68.9249	87.3202	57.2755	99.535	52.6802	146.007	182.941	359.785	121.49	115.901	322.904	115.224	155.2
44	Agarivorans	173.482	-1.28358	0.673115	-1.90692	0.0565308	0.25597	49.9472	159.581	733.816	489.06	32.296	0	103.387	349.281	460.59	27.7393	105.36	133.889	52.2688	219.795	34.8962	53.4929	192.368	52.6025	45.7784
170	Butyricimonas	87.5495	0.644035	0.337423	1.90869	0.0563023	0.25597	107.434	93.7072	23.1322	65.2376	81.9822	93.1404	74.6686	53.3623	42.9566	58.742	49.6174	105.515	110.439	241.321	102.104	121.845	66.9853	70.7628	100.489
256	Candidatus Xiphinematobacter	2.53786	4.21309	2.20907	1.90718	0.0564976	0.25597	0	0	0	0	0	0	0	0	0	0	24.5024	4.13786	4.63675	8.05379	0	0	0	6.88842	0
1192	Thermacetogenium	13.1918	2.0233	1.06094	1.90709	0.0565093	0.25597	16.9632	12.9891	10.0774	10.651	0	0	0	0	0	0	12.2512	31.3295	17.2824	40.2689	32.3113	0	0	41.9567	24.564
824	Neorhizobium	78.2842	0.986189	0.519115	1.89975	0.0574659	0.257114	61.256	63.09	17.4064	27.0714	79.4979	122.247	0	55.7879	52.5025	57.1103	53.9054	56.1567	98.6363	325.812	50.4056	68.3521	32.6339	214.167	51.3611
1005	Rathayibacter	52.4579	1.26599	0.665307	1.90287	0.0570579	0.257114	29.2144	40.8229	9.61931	19.0831	0	32.017	74.6686	36.3834	47.7296	31.0027	62.4812	51.4277	31.1927	307.215	28.4339	0	34.3514	120.86	40.1957
1150	Sulfuricella	21.1195	2.48813	1.3103	1.8989	0.0575777	0.257114	12.2512	28.7616	18.5515	4.43793	0	0	0	0	0	0	26.3401	22.4627	23.1837	131.496	12.9245	0	0	120.86	0
1222	Thermosulfidibacter	16.3586	1.41381	0.743858	1.90064	0.0573491	0.257114	26.3872	23.1948	3.89353	16.8641	0	0	0	0	0	16.3172	35.5285	16.2559	17.2824	27.6757	14.217	29.7183	17.1757	45.0878	21.2144
319	Corynebacterium	1060.95	0.475396	0.250825	1.89533	0.0580492	0.257444	848.16	894.393	657.549	698.531	1065.77	902.298	1246.39	880.478	754.127	1019.83	1034.62	932.792	959.385	2842.84	893.084	1144.15	577.104	1677.64	1128.83
613	Kibdelosporangium	32.4638	1.66638	0.878868	1.89605	0.0579528	0.257444	37.696	38.0396	6.64191	13.7576	0	0	0	0	40.5701	21.2124	33.0783	30.4428	45.9459	193.437	28.4339	35.6619	0	75.1464	16.7482
632	Labrenzia	151.084	0.791875	0.418773	1.89094	0.0586324	0.258274	74.4496	104.841	111.309	121.156	106.825	101.872	114.875	123.704	136.029	130.538	128.025	97.2398	80.9323	605.938	144.755	112.93	56.6799	451.504	66.9928
994	Pusillimonas	25.8086	2.06438	1.09173	1.89092	0.0586353	0.258274	16.9632	20.4115	22.9031	9.31966	0	0	0	31.5323	0	0	23.8899	17.4381	21.9192	178.941	14.217	0	32.6339	100.195	0
482	Geoalkalibacter	20.2743	3.07193	1.6315	1.88289	0.0597152	0.261945	0	0	9.16125	13.3138	0	0	0	0	0	21.2124	11.0261	12.118	0	143.65	20.6792	0	0	154.05	0
1146	Sulfitobacter	316.66	0.917287	0.48747	1.88173	0.059873	0.261945	128.166	159.581	47.1804	86.0959	183.839	288.153	448.012	325.025	205.237	367.137	167.229	171.426	125.614	1381.3	226.179	267.465	211.261	977.529	250.106
165	Brochothrix	125.695	-0.489054	0.260202	-1.87951	0.0601745	0.262377	187.538	106.696	157.115	206.364	163.964	69.8553	120.619	114.001	210.01	114.221	104.135	116.747	121.82	95.9133	111.151	86.183	152.864	40.7043	108.305
983	Pseudopropionibacterium	9.52269	3.67969	1.96374	1.87382	0.0609558	0.264892	0	12.9891	0	0	0	0	0	0	0	0	10.4135	6.50235	10.9596	98.1098	0	0	0	41.9567	0
149	Bordetella	855.251	0.713409	0.381572	1.86966	0.0615313	0.265944	890.568	897.177	288.579	509.475	775.104	1172.99	534.168	441.452	231.488	824.019	611.948	623.339	681.602	1985.62	1362.24	992.591	170.04	1459.72	1797.64
947	Plantibacter	25.7498	1.85486	0.993165	1.86763	0.0618141	0.265944	26.3872	23.1948	5.72578	6.21311	0	0	0	0	35.7972	16.3172	34.916	28.3739	16.8609	166.787	0	32.6901	0	61.3695	34.6129
954	Polymorphum	13.0687	4.08019	2.18315	1.86895	0.0616302	0.265944	0	13.9169	0	0	0	0	0	0	0	0	23.8899	5.32011	0	130.032	0	0	0	75.1464	0
162	Brevibacterium	104.862	0.823681	0.442078	1.8632	0.0624339	0.26596	98.952	101.13	24.0483	47.0421	104.341	75.6766	120.619	48.5112	71.5943	83.2178	91.2716	98.1264	81.7754	437.101	82.7169	98.0704	18.8933	211.036	98.256
558	Hartmannibacter	23.6998	1.72248	0.923641	1.86489	0.0621975	0.26596	45.2352	22.2671	7.329	17.3079	0	0	0	0	0	17.9489	29.4029	35.4674	24.4483	112.021	18.0943	32.6901	0	65.7531	22.3309
590	Indioceanicola	23.1711	1.92547	1.03315	1.8637	0.0623645	0.26596	31.0992	26.906	5.49675	12.4262	0	0	0	0	0	21.2124	37.9788	38.423	15.5963	108.653	21.9717	0	0	81.4086	39.0791
843	Nocardioides	483.372	0.839288	0.451477	1.85898	0.0630295	0.266743	429.735	484.308	66.19	296.01	504.315	468.613	470.987	213.449	147.962	442.197	1339.67	343.443	335.953	1711.8	430.386	436.859	82.4435	622.462	357.295
1240	Tistrella	25.7377	2.12807	1.14461	1.85921	0.0629977	0.266743	0	16.7003	2.29031	4.88173	0	0	0	29.1067	0	45.6882	47.7798	17.7337	6.32284	164.297	27.1415	0	0	95.8116	31.2633
204	Candidatus Fokinia	62.9502	1.29875	0.702664	1.84833	0.0645552	0.269818	39.5808	37.1118	10.3064	31.9531	67.0763	40.7489	0	43.6601	28.6377	71.7957	25.115	55.27	30.7711	7.90736	236.519	56.4648	0	185.361	227.775
251	Candidatus Symbiobacter	6.17328	3.28578	1.77751	1.84853	0.0645253	0.269818	10.3664	0	0	0	0	0	0	0	0	0	11.0261	8.27572	10.1165	640.496	0	0	0	54.4811	20.0978
611	Ketobacter	64.4715	1.25207	0.676089	1.85194	0.064035	0.269818	35.8112	43.6063	32.9805	29.2904	44.7176	0	68.9249	63.0646	23.8648	50.5834	41.0416	44.3342	42.9953	439.444	49.1132	0	20.6109	136.516	58.0604
1080	Sedimenticola	22.0351	2.6279	1.42196	1.84809	0.0645895	0.269818	0	0	22.216	4.88173	0	0	0	118.852	28.6377	0	14.7015	12.4136	16.4394	353.049	0	0	22.3284	280.546	0
405	Egibacter	19.6441	2.41424	1.30737	1.84664	0.0647999	0.269826	29.2144	17.6281	5.26772	10.2072	0	0	0	0	0	0	23.2773	23.9405	22.7622	159.758	12.9245	0	0	68.2579	0
1203	Thermobispora	10.8747	2.97402	1.61813	1.83793	0.0660724	0.274243	10.3664	13.9169	0	0	0	0	0	0	0	0	15.9266	8.57129	5.05827	109.678	0	0	0	31.9372	11.1655
360	Desulfatibacillum	73.5667	1.28615	0.701504	1.83342	0.0667396	0.276111	16.0208	31.545	8.01609	7.54449	52.1705	34.9277	0	60.639	52.5025	174.594	27.5652	23.9405	23.1837	259.771	47.8207	38.6338	42.9393	428.96	66.9928
472	Gallibacterium	164.773	-0.595184	0.324879	-1.83202	0.066949	0.276111	110.261	121.541	406.988	285.359	176.386	116.426	114.875	244.982	269.672	106.062	110.874	125.909	62.8068	98.8419	158.972	213.972	79.0083	129.001	198.745
567	Histophilus	198.683	-0.933429	0.51307	-1.8193	0.0688654	0.283113	68.7952	130.819	801.838	490.835	64.592	66.9447	91.8998	320.174	477.296	48.9516	156.203	140.096	95.2641	161.222	93.0565	83.2112	319.468	83.9134	80.3913
142	Bibersteinia	147.611	-1.22477	0.674345	-1.81624	0.0693329	0.283237	20.7328	102.985	592.733	558.292	34.7803	49.4808	0	235.279	396.155	32.6344	99.2349	123.249	28.242	162.54	41.3585	56.4648	173.475	60.1171	36.846
975	Pseudodesulfovibrio	100.167	0.863603	0.475366	1.81671	0.0692614	0.283237	49.0048	62.1622	39.1643	45.2669	121.731	96.051	63.1811	48.5112	50.116	150.118	57.5807	68.8658	48.4751	357.149	86.5943	80.2394	46.3744	380.115	52.4777
419	Epibacterium	45.5042	0.862923	0.476434	1.81121	0.0701079	0.283718	27.3296	21.3393	7.78706	20.8583	47.2019	32.017	86.1561	33.9578	23.8648	37.5296	29.4029	49.0632	25.2913	143.797	36.1887	65.3802	18.8933	128.375	30.1467
428	Euzebya	63.717	1.59532	0.880295	1.81226	0.0699463	0.283718	14.136	46.3897	0	6.6569	47.2019	32.017	0	46.0856	133.643	0	37.3662	19.8026	18.9685	252.743	78.8396	32.6901	334.927	90.1756	18.9813
628	Kushneria	65.7599	1.11414	0.614371	1.81346	0.0697604	0.283718	80.104	86.2848	27.0257	29.7342	0	34.9277	68.9249	53.3623	28.6377	16.3172	41.6541	49.9499	28.6635	371.792	24.5566	106.986	29.1987	143.404	27.9136
236	Candidatus Phaeomarinobacter	12.619	2.25186	1.24981	1.80176	0.0715832	0.287604	15.0784	16.7003	4.35159	7.10069	0	0	0	0	0	0	15.9266	21.576	14.3318	73.6555	0	0	0	47.5927	23.4475
352	Delftia	104.631	0.778201	0.432142	1.8008	0.0717344	0.287604	74.4496	105.769	36.874	50.1487	42.2332	55.3021	74.6686	36.3834	145.575	163.172	83.9208	88.6685	93.1565	384.678	102.104	80.2394	53.2447	254.871	62.5266
1037	Roseomonas	38.0338	1.61305	0.895089	1.80211	0.0715286	0.287604	17.9056	25.0504	3.89353	6.21311	32.296	37.8383	0	0	35.7972	34.2662	39.2039	18.9159	18.547	273.243	20.6792	0	0	130.88	27.9136
480	Gemmatirosa	27.611	2.78723	1.55125	1.79677	0.072372	0.288846	0	17.6281	0	0	0	0	0	0	23.8648	31.0027	28.7904	11.2313	7.5874	263.139	0	0	0	124.618	16.7482
595	Isoptericola	22.2953	2.23877	1.24748	1.79463	0.0727133	0.288846	15.0784	22.2671	0	7.98828	34.7803	0	0	0	0	0	58.1933	9.75353	7.16588	177.037	27.1415	0	0	46.3403	17.8647
1135	Stappia	16.0009	2.5944	1.4454	1.79494	0.0726635	0.288846	11.3088	17.6281	2.29031	14.2014	0	0	0	0	0	0	35.5285	17.4381	13.0672	122.418	0	0	0	70.1366	0
287	Chondromyces	48.7561	1.6561	0.923585	1.79312	0.0729539	0.288915	23.56	44.5341	0	7.10069	37.2646	0	0	0	93.0726	35.8979	60.6435	20.0982	19.39	309.119	20.6792	32.6901	22.3284	170.958	29.0302
12	Acidihalobacter	65.9668	1.26642	0.70713	1.79092	0.0733055	0.289423	32.984	38.0396	22.216	31.9531	44.7176	0	57.4374	101.874	0	68.5323	67.3817	43.4475	22.3407	670.368	38.7736	47.5493	41.2217	514.126	36.846
358	Desulfallas	70.2965	0.638666	0.357352	1.78722	0.0739022	0.29001	84.816	54.7398	31.6063	63.0187	54.6548	66.9447	0	43.6601	76.3673	76.6909	61.8687	85.4173	99.9008	102.796	38.7736	62.4084	85.8786	179.099	66.9928
383	Desulfuromonas	48.4278	1.50017	0.839252	1.7875	0.0738563	0.29001	16.9632	25.9782	7.09997	0	32.296	29.1064	0	50.9368	40.5701	57.1103	45.3295	22.7582	13.4887	1226.23	40.066	0	54.9623	415.81	35.7295
47	Agrococcus	32.8745	1.80234	1.01234	1.78036	0.0750171	0.291486	33.9264	34.3284	5.49675	27.0714	0	0	0	0	28.6377	19.5807	74.1199	22.7582	27.8205	238.831	19.3868	0	0	77.025	15.6316
216	Candidatus Kuenenia	60.8423	0.929412	0.522362	1.77925	0.0751987	0.291486	48.0624	73.2957	25.1934	24.4086	42.2332	0	0	63.0646	33.4107	112.589	44.7169	50.541	62.8068	103.528	68.4999	50.5211	111.642	177.846	63.6431
525	Haloarcula	36.0638	0.994742	0.559472	1.778	0.0754038	0.291486	33.9264	27.8338	7.09997	30.1779	59.6234	29.1064	0	0	31.0242	26.1075	33.0783	52.3144	47.632	136.329	16.8019	32.6901	20.6109	65.1268	35.7295
868	Olsenella	29.1799	1.64447	0.924098	1.77954	0.0751518	0.291486	24.5024	22.2671	6.41287	13.7576	29.8117	0	0	26.6812	0	21.2124	42.8793	19.2115	12.6457	217.452	20.6792	0	0	80.1561	16.7482
982	Pseudopedobacter	95.2958	-0.478226	0.268338	-1.78218	0.0747202	0.291486	68.7952	66.8012	163.07	168.641	124.215	104.783	91.8998	60.639	102.619	141.96	72.8947	88.6685	72.0803	57.9873	86.5943	65.3802	142.558	55.1073	75.9251
340	Cystobacter	42.0039	1.42652	0.804087	1.77408	0.0760497	0.29232	20.7328	20.4115	0	12.4262	44.7176	40.7489	0	33.9578	28.6377	32.6344	42.2667	15.6648	27.399	244.249	36.1887	68.3521	0	109.588	20.0978
504	Gordonibacter	22.4713	2.16046	1.21788	1.77395	0.0760709	0.29232	16.9632	21.3393	4.35159	5.76931	0	0	0	0	35.7972	0	36.7537	20.0982	14.3318	163.126	0	0	0	78.2775	30.1467
206	Candidatus Fukatsuia	92.2986	-1.81967	1.02883	-1.76867	0.0769489	0.293949	32.0416	26.906	420.959	406.959	0	0	0	206.173	286.377	17.9489	37.3662	33.694	21.0761	107.921	28.4339	0	92.7489	35.0683	0
209	Candidatus Hepatoplasma	50.5792	0.886452	0.501177	1.76874	0.0769372	0.293949	59.3712	36.184	17.8644	59.0245	44.7176	37.8383	0	38.809	38.1836	26.1075	215.009	36.0585	64.0714	96.6455	54.283	32.6901	58.3975	10.0195	35.7295
1071	Salipiger	12.2456	3.50311	1.98458	1.76516	0.0775367	0.295324	0	19.4837	0	0	0	0	0	0	0	0	15.314	7.98016	4.63675	123.882	0	0	0	61.3695	0
589	Immundisolibacter	14.5044	4.31825	2.45377	1.75984	0.078435	0.296998	0	13.9169	0	0	0	0	0	0	0	0	14.0889	0	0	112.314	0	0	0	135.263	0
1076	Scardovia	9.18571	1.88145	1.06874	1.76044	0.078334	0.296998	11.3088	0	3.89353	7.10069	0	0	0	0	0	16.3172	9.80097	18.3248	25.7129	27.6757	15.5094	0	0	18.7866	20.0978
701	Martelella	79.6922	0.978159	0.556805	1.75674	0.0789628	0.298125	54.6592	63.09	15.5741	21.7459	86.9508	157.174	57.4374	46.0856	0	47.3199	75.345	52.0188	56.9055	280.565	91.7641	133.732	22.3284	182.23	69.2259
548	Halorientalis	11.5395	2.20864	1.25864	1.75479	0.0792959	0.298512	18.848	17.6281	4.12256	0	0	0	0	0	0	0	17.7643	23.6449	13.4887	70.8733	16.8019	0	0	23.7963	12.282
563	Herbinix	57.3638	-0.812154	0.463995	-1.75035	0.0800579	0.300507	45.2352	20.4115	134.899	92.7528	54.6548	32.017	114.875	60.639	102.619	63.6371	38.5913	41.9697	48.8966	36.4617	43.9434	0	108.207	24.4226	25.6806
85	Anderseniella	89.5474	1.68847	0.966243	1.74745	0.0805585	0.300643	0	49.1731	3.20644	0	39.7489	49.4808	57.4374	63.0646	128.87	47.3199	45.3295	9.75353	5.05827	315.708	36.1887	130.76	358.973	361.329	0
1074	Sanguibacter	11.1485	2.80836	1.60686	1.74774	0.0805098	0.300643	9.424	15.7725	2.51934	0	0	0	0	0	0	0	14.0889	10.3447	10.9596	99.867	0	0	0	48.8451	0
353	Denitrobacterium	3.03902	4.46327	2.55719	1.74538	0.0809182	0.301118	0	0	0	0	0	0	0	0	0	0	0	5.32011	8.00893	25.6257	0	0	0	18.7866	0
166	Brucella	53.2292	1.00879	0.579686	1.74023	0.0818187	0.303047	38.6384	65.8734	40.3095	20.4145	29.8117	29.1064	0	36.3834	97.8456	0	34.916	75.3682	55.2194	173.523	38.7736	44.5774	65.2677	139.647	25.6806
999	Qipengyuania	7.17579	2.69988	1.55188	1.73974	0.0819046	0.303047	0	9.27794	3.43547	5.32552	0	0	0	0	0	0	17.1517	10.0491	10.5381	53.0086	0	0	0	27.5537	0
26	Actinobaculum	3.01797	4.45285	2.5665	1.73499	0.082742	0.303872	0	0	0	0	0	0	0	0	0	0	0	5.91123	5.05827	24.4542	0	0	0	21.9177	0
492	Gillisia	169.285	-0.529077	0.305063	-1.73432	0.0828615	0.303872	225.234	129.891	268.654	240.536	193.776	395.847	109.131	157.661	112.164	143.591	184.381	120.589	155.963	49.3478	153.802	151.563	85.8786	113.972	224.426
931	Photorhabdus	414.971	-0.819342	0.472743	-1.73317	0.0830661	0.303872	194.134	370.19	1433.74	1089.96	163.964	160.085	172.312	601.539	885.383	146.855	278.103	325.413	256.286	598.47	124.075	202.084	556.493	179.099	146.268
1009	Rhizobacter	15.6759	3.15542	1.81887	1.73483	0.0827713	0.303872	10.3664	14.8447	0	6.6569	0	0	0	0	0	0	30.628	4.72898	0	156.097	0	0	0	74.5201	0
67	Altererythrobacter	104.69	1.11877	0.648923	1.72403	0.0847017	0.308982	142.302	211.537	11.4516	20.4145	24.8431	66.9447	0	53.3623	62.0484	78.3226	98.6223	62.9546	53.1118	516.614	69.7924	56.4648	61.8326	369.47	29.0302
244	Candidatus Puniceispirillum	50.4515	-0.6739	0.391478	-1.72142	0.085174	0.309832	23.56	40.8229	56.5707	68.788	27.3274	69.8553	68.9249	89.7457	102.619	62.0054	12.2512	39.3097	14.7533	37.926	55.5754	80.2394	34.3514	53.8549	20.0978
873	Orrella	16.0693	1.81689	1.05681	1.71922	0.0855739	0.310415	16.0208	15.7725	4.35159	0	0	0	0	36.3834	0	0	26.9527	14.4825	18.547	68.384	15.5094	29.7183	0	41.3305	17.8647
408	Eikenella	26.219	1.27143	0.740255	1.71755	0.0858781	0.310649	21.6752	28.7616	4.35159	6.6569	64.592	0	0	0	0	29.371	14.7015	18.9159	25.7129	44.8083	51.6981	47.5493	27.4812	63.8744	48.0115
265	Catenulispora	58.8266	1.08483	0.633444	1.71258	0.0867893	0.311573	18.848	33.4006	3.20644	21.7459	27.3274	0	86.1561	38.809	62.0484	97.9033	84.5334	25.4183	24.0268	289.936	50.4056	59.4366	29.1987	123.991	41.3122
380	Desulfurivibrio	34.5985	1.86922	1.09016	1.71463	0.0864136	0.311573	35.8112	43.6063	36.645	16.4204	0	0	0	0	0	17.9489	23.8899	31.034	52.6903	118.171	33.6037	0	0	228.57	18.9813
1227	Thermus	129.344	0.605378	0.353563	1.71222	0.0868555	0.311573	83.8736	116.902	55.8836	56.8056	81.9822	180.46	114.875	87.3202	131.256	135.433	124.35	100.491	88.5197	389.51	100.811	133.732	53.2447	226.692	195.396
310	Comamonas	126.655	0.671089	0.392728	1.70879	0.0874902	0.312983	100.837	99.274	48.0966	63.9062	81.9822	78.5872	143.593	84.8946	138.416	156.645	98.6223	82.1661	89.3628	443.105	67.2075	95.0985	123.665	325.008	85.974
876	Ottowia	28.1649	1.58481	0.930266	1.70361	0.0884546	0.314694	34.8688	39.8951	9.84834	15.9766	0	0	0	0	23.8648	17.9489	57.5807	41.6742	35.8294	109.239	40.066	0	0	82.661	25.6806
951	Pluralibacter	108.312	0.821475	0.482095	1.70397	0.0883868	0.314694	61.256	87.2126	142.915	75.0011	89.4351	49.4808	0	140.682	52.5025	93.0081	108.423	114.973	74.188	507.096	72.3773	62.4084	75.5732	176.594	74.8086
580	Hymenobacter	396.082	0.447888	0.263412	1.70033	0.0890684	0.315745	336.437	302.461	273.005	268.939	352.772	445.328	407.805	235.279	336.493	427.511	277.49	338.122	338.061	803.036	412.292	457.662	166.604	691.973	654.296
1053	Saccharopolyspora	22.6753	1.90853	1.12343	1.69884	0.0893489	0.315745	24.5024	21.3393	0	8.87587	0	0	0	0	42.9566	0	25.115	29.5562	13.0672	156.536	16.8019	0	17.1757	62.622	12.282
1171	Syntrophus	25.2142	1.85779	1.09401	1.69814	0.0894813	0.315745	11.3088	17.6281	7.78706	0	0	32.017	0	24.2556	0	19.5807	11.0261	11.5269	5.47979	106.456	21.9717	0	0	196.633	13.3986
306	Cohnella	76.4068	0.529637	0.312321	1.69581	0.0899216	0.316436	94.24	74.2235	38.9353	56.8056	84.4665	78.5872	0	63.0646	64.4349	70.164	64.3189	84.235	80.5108	139.843	73.6698	133.732	51.5272	89.5494	109.422
159	Breoghania	17.9499	3.09254	1.826	1.69361	0.090339	0.317043	0	22.2671	0	0	0	0	0	0	0	16.3172	16.5391	11.8225	5.05827	155.072	0	0	0	113.972	0
16	Acidipropionibacterium	60.2555	1.30956	0.773851	1.69227	0.090595	0.317083	29.2144	51.0287	5.95481	8.43207	0	40.7489	91.8998	36.3834	54.889	40.793	61.2561	17.4381	36.2509	416.747	25.849	32.6901	0	158.434	36.846
417	Enterovibrio	377.988	-1.31	0.776168	-1.68778	0.0914542	0.319227	65.968	886.043	1684.98	1305.64	39.7489	61.1234	0	308.046	847.2	70.164	172.13	259.207	55.2194	908.614	65.915	89.1549	259.353	56.3598	46.8949
501	Glutamicibacter	31.9445	1.69346	1.00525	1.68463	0.0920607	0.320018	33.9264	35.2562	9.39028	18.6393	0	32.017	0	0	0	24.4758	41.6541	44.0387	36.6725	196.512	0	35.6619	0	86.4183	12.282
509	Granulosicoccus	67.1367	1.03763	0.616158	1.68403	0.092175	0.320018	49.9472	80.7181	49.9288	35.9473	0	0	57.4374	77.6179	64.4349	32.6344	41.6541	53.2011	42.9953	267.239	71.0848	32.6901	56.6799	222.308	39.0791
167	Buchnera	625.879	-0.372283	0.221436	-1.68122	0.09272	0.320193	626.696	477.814	820.161	870.723	603.687	634.519	407.805	557.879	923.567	1080.2	471.059	636.935	513.414	354.367	584.188	499.267	934.359	376.984	518.077
831	Nitratireductor	37.9461	1.14171	0.679048	1.68134	0.0926962	0.320193	32.984	27.8338	19.4677	11.9824	29.8117	32.017	0	31.5323	26.2513	29.371	33.6909	20.0982	14.3318	197.684	12.9245	41.6056	0	141.526	17.8647
303	Cnuibacter	9.03796	2.66404	1.5901	1.67538	0.093859	0.322621	18.848	0	0	5.32552	0	0	0	0	0	0	11.0261	13.0047	6.74436	66.4804	0	0	0	31.311	18.9813
382	Desulfurococcus	44.8417	1.08772	0.650836	1.67127	0.0946687	0.322621	51.832	35.2562	17.4064	23.521	72.0449	32.017	0	33.9578	0	24.4758	93.7218	46.9943	102.851	79.5128	37.4811	121.845	0	44.4616	34.6129
409	Elizabethkingia	1668.7	0.496889	0.297153	1.67217	0.0944909	0.322621	1663.34	1275.72	1045.99	1644.7	1078.19	1056.56	1947.13	1176.4	1150.28	1928.69	3182.25	3495.61	1974.41	708.001	1054.64	3485.96	1368.9	1119.68	1348.79
1143	Streptomonospora	11.4651	3.70752	2.21405	1.67454	0.0940245	0.322621	0	15.7725	0	0	0	0	0	0	0	0	22.6648	7.09348	0	132.229	0	0	0	40.0781	0
1282	Xenorhabdus	857.419	-0.661748	0.395449	-1.67341	0.0942464	0.322621	412.771	632.755	2299.24	1977.54	700.575	378.383	407.805	1414.1	1620.42	536.836	461.258	612.699	417.307	1638.87	579.018	520.07	862.221	371.348	447.735
277	Chelativorans	13.095	2.67031	1.60221	1.66664	0.0955858	0.323809	24.5024	0	4.35159	6.6569	0	0	0	0	0	0	11.6387	10.9358	17.2824	104.553	0	0	0	68.8842	0
836	Nitrosopumilus	143.704	0.429013	0.257305	1.66733	0.0954486	0.323809	121.57	127.108	48.7836	63.0187	101.857	148.443	178.056	172.215	83.5267	200.702	199.695	156.648	160.179	129.739	173.189	166.422	171.757	7088.81	175.298
914	Pelagibaca	19.6718	1.6265	0.977185	1.66448	0.0960175	0.323809	14.136	18.5559	4.12256	10.2072	29.8117	0	0	0	0	21.2124	28.7904	19.5071	15.1748	120.66	12.9245	0	0	66.3793	12.282
1182	Teredinibacter	59.369	1.16474	0.699655	1.66473	0.095967	0.323809	24.5024	22.2671	55.1965	10.2072	0	29.1064	0	75.1924	88.2997	68.5323	26.3401	28.0783	25.2913	364.471	40.066	29.7183	120.23	97.064	23.4475
420	Ereboglobus	21.4462	1.80917	1.08824	1.66248	0.0964166	0.32431	35.8112	25.0504	3.6645	7.10069	0	0	0	0	0	24.4758	40.429	15.0736	16.8609	104.406	12.9245	0	0	102.7	18.9813
242	Candidatus Promineofilum	129.104	0.885389	0.533444	1.65976	0.0969626	0.325302	44.2928	44.5341	31.1482	15.9766	173.902	145.532	86.1561	114.001	71.5943	197.438	60.031	43.7431	24.4483	232.974	326.99	196.141	46.3744	286.182	311.516
751	Methylococcus	28.0347	1.70554	1.02947	1.65671	0.0975779	0.325679	17.9056	29.6894	5.72578	11.9824	0	0	0	36.3834	0	32.6344	27.5652	23.6449	16.0179	163.126	12.9245	0	0	142.778	12.282
1278	Wolbachia	293.134	0.550007	0.331899	1.65715	0.0974889	0.325679	343.976	289.472	191.47	272.933	300.601	197.923	166.568	218.3	276.831	140.328	532.928	344.625	278.626	209.398	230.056	190.197	997.909	154.05	233.358
712	Mesotoga	13.8916	1.82558	1.10543	1.65146	0.0986445	0.328392	15.0784	26.906	6.41287	11.9824	0	0	0	0	0	0	9.80097	23.6449	22.3407	62.8195	21.9717	0	0	35.0683	27.9136
803	Mycolicibacter	19.0824	2.5186	1.52769	1.64863	0.0992233	0.329472	11.3088	18.5559	0	0	0	29.1064	0	0	0	0	20.8271	8.27572	11.8026	171.912	0	0	0	75.1464	15.6316
391	Dietzia	81.9011	0.762809	0.463528	1.64566	0.0998339	0.330652	81.0464	88.1404	16.9483	20.8583	57.1391	81.4979	74.6686	55.7879	83.5267	62.0054	81.4706	72.7081	72.5019	372.817	63.3301	71.3239	24.046	132.759	43.5453
45	Aggregatibacter	307.12	-0.685256	0.417897	-1.63977	0.101052	0.330888	151.726	278.338	811	604.003	158.996	136.8	252.725	640.348	563.209	143.591	377.95	258.321	168.187	473.123	127.953	145.62	314.316	150.919	78.1582
308	Collinsella	16.5134	1.67703	1.02527	1.6357	0.101903	0.330888	16.0208	18.5559	4.12256	9.31966	0	0	0	0	0	31.0027	28.1778	16.5514	24.0268	85.2237	27.1415	0	0	41.3305	12.282
413	Endozoicomonas	94.2629	-0.715144	0.43727	-1.63548	0.101949	0.330888	31.0992	74.2235	345.15	210.802	59.6234	72.7659	80.4124	114.001	128.87	35.8979	36.1411	53.7922	37.937	22476.5	58.1603	59.4366	87.5962	152.798	71.4589
553	Halotalea	17.8283	2.41229	1.47069	1.64025	0.100954	0.330888	17.9056	12.9891	8.47416	17.3079	0	0	0	0	0	0	20.8271	10.9358	12.6457	185.676	0	0	0	51.9762	0
783	Modestobacter	17.0463	2.17745	1.32509	1.64324	0.100332	0.330888	12.2512	17.6281	4.58062	11.5386	0	0	0	0	0	16.3172	33.0783	18.9159	16.4394	148.043	0	0	0	45.0878	0
823	Neomicrococcus	2.72091	4.30026	2.62852	1.636	0.101839	0.330888	0	0	0	0	0	0	0	0	0	0	0	4.13786	0	19.622	0	0	0	15.6555	12.282
964	Propionibacterium	44.2559	1.47142	0.898298	1.63801	0.101419	0.330888	16.0208	26.906	5.72578	11.9824	0	0	0	97.0224	83.5267	0	41.6541	26.8961	19.39	271.486	25.849	35.6619	36.069	131.506	11.1655
1206	Thermocrinis	32.7074	0.923471	0.563702	1.63822	0.101375	0.330888	18.848	12.9891	3.43547	15.5328	32.296	64.034	0	24.2556	28.6377	31.0027	140.276	15.6648	24.4483	15.5218	31.0188	35.6619	20.6109	41.3305	65.8762
300	Cloacibacterium	99.9701	0.739159	0.452588	1.63318	0.102431	0.331621	81.0464	64.9456	112.683	76.3325	99.3723	69.8553	103.387	55.7879	40.5701	58.742	177.03	78.6194	78.4032	501.385	60.7452	29.7183	106.489	50.7238	53.5942
117	Aureimonas	11.766	2.64295	1.6283	1.62313	0.104561	0.335425	15.0784	12.9891	0	4.43793	0	0	0	0	0	0	22.0522	7.98016	7.16588	91.2274	0	0	0	62.622	0
467	Frischella	137.37	-0.661128	0.406897	-1.6248	0.104205	0.335425	90.4704	89.0682	438.366	230.329	62.1077	84.4085	86.1561	198.896	293.537	84.8495	153.753	111.722	77.5601	112.314	69.7924	95.0985	211.261	38.8256	81.5079
906	Parvibaculum	15.8741	2.10862	1.29941	1.62275	0.104642	0.335425	13.1936	28.7616	2.74837	15.089	0	0	0	0	0	0	25.115	24.236	20.2331	97.8169	0	0	0	63.2482	11.1655
1012	Rhodanobacter	15.0728	2.73042	1.68085	1.62443	0.104284	0.335425	0	0	0	0	0	0	0	0	0	40.793	14.0889	2.95562	4.21522	106.164	21.9717	0	0	83.9134	12.282
363	Desulfobacter	167.312	0.730873	0.451519	1.6187	0.105512	0.337378	97.0672	85.357	76.7255	106.51	156.511	151.353	235.493	152.81	85.9132	135.433	65.544	78.0282	89.7843	478.249	197.745	83.2112	84.161	695.104	123.937
616	Kiritimatiella	21.3208	1.90701	1.17997	1.61615	0.106062	0.338301	34.8688	14.8447	7.329	12.4262	0	0	0	0	0	21.2124	26.3401	23.6449	34.5648	118.61	0	0	0	88.9232	22.3309
681	Magnetospira	15.2153	2.62649	1.63017	1.61117	0.107142	0.340906	0	18.5559	5.26772	18.6393	0	0	0	0	0	0	11.0261	7.38904	8.00893	118.757	0	0	0	101.448	0
488	Geosporobacter	106.241	-0.514752	0.320508	-1.60605	0.108263	0.342789	74.4496	93.7072	226.741	123.818	74.5293	78.5872	86.1561	55.7879	186.145	234.968	127.413	72.7081	93.1565	108.214	59.4528	77.2676	120.23	73.8939	51.3611
1251	Turicibacter	70.0325	0.778285	0.48432	1.60696	0.108062	0.342789	30.1568	56.5954	94.8189	38.1662	24.8431	32.017	0	58.2134	93.0726	89.7447	206.433	39.9008	44.6814	77.3164	50.4056	65.3802	218.132	73.8939	36.846
830	Nitratifractor	10.0072	2.36561	1.47419	1.60469	0.108562	0.342897	0	0	6.64191	0	27.3274	0	0	0	0	0	8.57585	2.95562	4.21522	34.1188	0	0	20.6109	48.8451	36.846
684	Mannheimia	1128.28	-0.622475	0.390108	-1.59565	0.110567	0.348382	730.36	1657.04	1425.03	2629.48	1659.52	649.072	2412.37	793.158	840.04	727.748	1142.43	1010.23	504.562	353.927	620.377	2020.84	757.449	188.492	1315.29
1001	Ralstonia	374.683	0.703751	0.44288	1.58903	0.112053	0.352205	215.81	271.844	84.9706	111.392	633.499	247.404	287.187	220.726	205.237	613.527	273.815	185.022	187.156	1187.71	361.887	359.591	125.383	765.24	781.582
317	Corallococcus	89.0782	0.90817	0.574577	1.58059	0.113972	0.354792	34.8688	49.1731	13.0548	30.1779	158.996	101.872	103.387	60.639	40.5701	42.4248	86.3711	41.3786	58.5916	286.276	146.047	139.676	0	157.181	141.801
673	Luteitalea	47.5137	1.66514	1.05324	1.58096	0.113887	0.354792	17.9056	25.9782	80.848	19.9707	0	0	0	0	33.4107	53.8468	55.1305	18.0293	19.39	325.08	50.4056	0	0	175.968	26.7971
1103	Sinomonas	8.22314	3.55968	2.24944	1.58248	0.113541	0.354792	0	12.0613	0	0	0	0	0	0	0	0	26.9527	5.02455	0	89.031	0	0	0	23.1701	0
1280	Xanthobacter	11.8054	3.21291	2.03155	1.58151	0.113761	0.354792	0	0	0	0	0	0	0	24.2556	0	0	18.3768	2.95562	5.90131	115.828	0	0	0	56.986	0
469	Fuerstia	41.5876	1.14071	0.722305	1.57927	0.114274	0.354881	24.5024	36.184	6.41287	9.76345	37.2646	0	57.4374	33.9578	23.8648	39.1613	43.4918	33.694	28.6635	497.138	28.4339	0	20.6109	318.746	18.9813
514	Haematospirillum	14.7976	1.59437	1.01085	1.57727	0.114734	0.355455	23.56	14.8447	28.8579	4.88173	0	0	0	0	0	0	11.6387	12.4136	14.7533	68.2375	12.9245	0	24.046	38.1994	26.7971
562	Herbaspirillum	313.401	0.566184	0.359736	1.57389	0.115514	0.356167	216.752	292.255	90.0093	83.8769	327.929	331.813	373.343	213.449	257.74	375.296	240.736	251.818	346.913	886.795	292.094	430.915	116.795	549.195	276.903
1031	Roseateles	18.8446	2.15549	1.3685	1.57508	0.115239	0.356167	17.9056	15.7725	3.20644	5.32552	0	0	0	0	28.6377	0	26.3401	16.847	16.0179	169.13	0	0	0	58.8646	0
387	Diaphorobacter	5.92746	3.14076	2.00075	1.56979	0.116464	0.358244	0	11.1335	0	0	0	0	0	0	0	0	17.1517	4.72898	12.2242	39.8296	0	0	0	27.5537	0
1082	Sedimentitalea	28.0604	1.32627	0.845568	1.5685	0.116765	0.358319	0	17.6281	19.6967	8.87587	0	32.017	0	38.809	28.6377	17.9489	9.18841	23.9405	13.4887	133.107	25.849	59.4366	20.6109	83.9134	0
655	Leptospira	808.411	0.275787	0.176113	1.56597	0.117356	0.359281	850.988	870.271	613.117	595.571	762.683	640.34	683.505	594.262	711.17	1023.09	915.779	946.684	863.7	920.475	807.782	891.549	1430.74	549.195	688.909
49	Ahniella	18.8383	2.8705	1.83908	1.56084	0.118562	0.361704	0	0	0	4.43793	0	43.6596	0	0	0	0	13.4763	20.0982	9.69502	145.7	0	0	0	120.86	0
349	Dehalococcoides	70.2315	0.422147	0.270568	1.56023	0.118706	0.361704	84.816	81.6459	30.2321	56.3618	67.0763	61.1234	80.4124	46.0856	50.116	52.2151	72.8947	74.1859	91.4704	129.3	80.132	98.0704	36.069	80.7823	61.41
977	Pseudogulbenkiania	18.2837	2.03771	1.30821	1.55763	0.119321	0.361875	16.9632	23.1948	19.0096	12.4262	0	0	0	0	0	0	24.5024	14.187	16.0179	107.628	0	44.5774	0	68.8842	0
1101	Simplicispira	15.1568	1.81398	1.16383	1.55864	0.119083	0.361875	15.0784	21.3393	4.80966	9.76345	0	0	0	0	0	16.3172	12.2512	13.5958	22.3407	80.8307	0	0	0	62.622	29.0302
328	Cryptobacterium	7.28898	2.43956	1.56916	1.55469	0.120019	0.363142	0	12.0613	0	9.76345	0	0	0	0	0	0	11.0261	12.4136	17.2824	18.8898	42.6509	0	0	14.4031	0
190	Candidatus Atelocyanobacterium	53.121	-0.486096	0.31374	-1.54936	0.121295	0.365746	52.7744	77.0069	101.919	93.1966	59.6234	49.4808	0	48.5112	45.3431	76.6909	50.23	54.9744	45.9459	38.3653	56.8679	50.5211	36.069	33.8159	37.9626
770	Micrococcus	20.7318	1.91825	1.23889	1.54837	0.121533	0.365746	11.3088	29.6894	4.80966	11.0948	0	32.017	0	0	0	0	31.2406	13.3003	17.2824	161.808	0	0	20.6109	60.7433	0
1029	Rivularia	183.382	-0.303577	0.196164	-1.54756	0.121727	0.365746	230.888	232.876	186.889	199.263	226.072	209.566	143.593	179.491	167.053	236.6	254.213	193.297	193.9	89.7631	143.462	127.789	163.169	137.768	168.598
13	Acidilobus	5.922	2.14155	1.38903	1.54176	0.123132	0.369112	0	0	5.26772	0	0	0	0	0	0	16.3172	6.73817	9.75353	8.00893	13.0325	16.8019	0	0	13.1506	23.4475
313	Confluentimicrobium	21.3632	1.75978	1.14458	1.53749	0.124173	0.371275	0	15.7725	3.43547	4.43793	0	0	0	33.9578	0	42.4248	12.2512	17.7337	10.1165	126.518	25.849	0	0	93.3067	20.0978
331	Curtobacterium	61.4522	0.980355	0.639521	1.53295	0.125287	0.371275	84.816	74.2235	15.8032	42.6042	32.296	37.8383	0	26.6812	73.9808	31.0027	78.4078	57.9301	56.0625	306.044	33.6037	59.4366	0	123.365	33.4964
909	Pasteurella	937.793	-0.70991	0.462204	-1.53592	0.124557	0.371275	603.136	739.452	3020.69	2241.6	337.866	212.477	786.892	1147.29	2095.33	305.132	1045.03	704.028	878.031	1005.7	231.349	1019.34	815.847	383.246	245.64
1097	Silicimonas	10.4186	3.10505	2.02481	1.5335	0.125152	0.371275	11.3088	10.2057	0	0	0	0	0	0	0	0	14.0889	8.27572	0	108.36	0	0	0	45.714	0
1163	Sutterella	40.1614	1.14291	0.744511	1.53511	0.124757	0.371275	57.4864	27.8338	28.1708	19.5269	74.5293	0	0	0	26.2513	19.5807	30.628	50.8366	42.9953	131.496	49.1132	53.4929	0	80.7823	70.3424
753	Methylomicrobium	126.151	0.540454	0.35305	1.53081	0.125815	0.371988	81.9888	119.685	156.199	104.291	101.857	81.4979	97.6436	111.576	81.1403	101.167	101.073	103.151	101.165	730.259	116.321	92.1267	142.558	522.893	74.8086
1161	Sulfurospirillum	289.295	-0.246746	0.161595	-1.52694	0.126775	0.373972	356.227	274.627	452.337	368.348	255.884	253.225	275.699	283.791	288.764	305.132	307.506	296.448	337.64	219.209	259.783	291.239	192.368	236.085	242.29
949	Plesiomonas	247.019	-1.20812	0.794292	-1.521	0.12826	0.377492	84.816	266.277	1070.26	736.697	59.6234	0	0	312.897	799.47	47.3199	131.701	123.249	47.2105	595.687	49.1132	92.1267	142.558	90.8018	43.5453
847	Nonomuraea	61.3958	0.962079	0.634036	1.51739	0.129169	0.379305	35.8112	45.4619	11.2225	18.1955	29.8117	29.1064	57.4374	123.704	26.2513	50.5834	52.0677	31.6251	25.2913	347.338	62.0377	59.4366	0	116.477	44.6618
564	Herminiimonas	68.3315	0.557734	0.368672	1.51282	0.130326	0.381189	49.0048	66.8012	27.9418	40.829	91.9194	43.6596	0	65.4901	71.5943	99.535	55.1305	71.5259	52.6903	121.393	91.7641	56.4648	72.138	153.424	66.9928
709	Melittangium	27.1014	1.49534	0.988636	1.51253	0.130399	0.381189	32.984	37.1118	8.47416	15.5328	0	0	0	0	28.6377	21.2124	36.1411	20.9849	20.2331	173.23	25.849	0	0	78.9037	15.6316
893	Parachlamydia	42.1863	0.59172	0.392105	1.50909	0.131277	0.382891	33.9264	49.1731	42.1417	13.3138	29.8117	49.4808	0	65.4901	31.0242	22.8441	44.1044	31.3295	56.484	87.1273	38.7736	41.6056	94.4665	36.947	33.4964
365	Desulfobacula	125.616	0.666929	0.443795	1.50278	0.132895	0.385008	105.549	89.0682	140.167	86.9835	52.1705	58.2128	103.387	145.534	121.71	81.5861	122.512	64.4324	73.3449	263.579	71.0848	47.5493	66.9853	586.768	106.072
591	Inhella	10.6558	2.43134	1.61788	1.50279	0.132893	0.385008	13.1936	13.9169	0	6.21311	0	0	0	0	0	0	19.6019	10.9358	8.85197	75.2663	0	0	0	54.4811	0
745	Methylibium	25.0952	1.63689	1.08825	1.50415	0.132543	0.385008	14.136	24.1226	2.51934	4.88173	0	49.4808	0	0	31.0242	0	30.0155	5.91123	7.16588	161.076	18.0943	0	0	102.7	25.6806
116	Auraticoccus	20.5661	1.83309	1.22178	1.50034	0.133527	0.385377	18.848	12.0613	6.18384	10.651	44.7176	0	0	0	0	0	37.3662	15.6648	23.1837	156.976	0	0	0	49.4714	15.6316
1175	Tateyamaria	21.8403	1.76571	1.17715	1.49999	0.133617	0.385377	15.0784	16.7003	5.26772	0	0	0	0	43.6601	0	21.2124	13.4763	10.0491	5.47979	154.633	15.5094	0	27.4812	86.4183	0
543	Haloplanus	19.9815	1.79768	1.1998	1.49832	0.13405	0.385765	29.2144	22.2671	7.329	7.98828	0	0	0	0	23.8648	0	22.6648	15.3692	18.9685	130.471	0	0	0	55.7335	45.7784
1281	Xanthomonas	1852.27	-0.535827	0.358043	-1.49654	0.134512	0.386237	2883.75	6656.92	1067.06	1420.14	1530.33	1368	2699.56	1401.97	1286.31	1400.02	690.969	2452.57	815.224	2319.05	1342.86	1613.7	808.976	1879.29	1556.47
108	Arthrobacter	320.378	0.582005	0.389233	1.49526	0.134846	0.38634	220.522	245.865	104.667	176.186	459.597	323.081	246.981	240.13	114.551	466.672	224.81	223.149	230.151	1007.46	381.273	335.817	87.5962	616.826	381.859
139	Belliella	67.0851	0.313641	0.210027	1.49334	0.135349	0.386924	77.2768	47.3175	75.1222	36.3911	49.6862	84.4085	63.1811	58.2134	50.116	62.0054	65.544	67.9792	81.7754	70.7269	84.0094	74.2957	56.6799	83.9134	85.974
367	Desulfocapsa	81.4187	0.681073	0.456792	1.49099	0.135964	0.387826	89.528	109.48	72.6029	94.528	57.1391	98.9617	0	36.3834	50.116	19.5807	49.0049	75.3682	187.999	110.703	54.283	80.2394	58.3975	242.347	60.2935
534	Halodesulfurarchaeum	2.94319	4.40802	2.96061	1.48889	0.136517	0.388548	0	0	0	0	0	0	0	0	0	0	0	0	0	29.7258	0	0	0	15.0293	11.1655
347	Dehalobacter	76.0517	0.453143	0.306108	1.48034	0.138783	0.39171	64.0832	48.2453	44.203	80.7704	84.4665	61.1234	97.6436	43.6601	85.9132	40.793	164.166	89.5552	87.6767	43.7833	69.7924	121.845	109.925	68.2579	39.0791
481	Gemmobacter	11.1439	2.23019	1.50461	1.48223	0.138278	0.39171	12.2512	11.1335	0	0	0	0	0	0	0	16.3172	9.80097	4.72898	8.85197	86.5416	0	0	0	47.5927	14.5151
1089	Serpentinomonas	33.476	1.02373	0.69085	1.48184	0.138383	0.39171	40.5232	34.3284	5.95481	14.6452	42.2332	29.1064	0	31.5323	0	26.1075	39.2039	32.5118	39.2016	127.396	16.8019	32.6901	0	91.4281	32.3798
1158	Sulfuritalea	19.5256	2.33166	1.57531	1.48013	0.138838	0.39171	0	10.2057	0	0	0	37.8383	0	0	0	19.5807	24.5024	3.54674	8.43045	131.35	0	0	17.1757	118.356	0
856	Oceanisphaera	270.099	-0.764515	0.516969	-1.47884	0.139183	0.39183	17.9056	189.27	712.974	624.861	144.09	154.264	195.287	295.918	813.789	203.965	86.3711	102.855	32.4572	436.076	249.443	190.197	261.071	186.613	234.475
121	Austwickia	6.02613	3.37463	2.28926	1.47411	0.140452	0.394545	9.424	0	0	0	0	0	0	0	0	0	15.314	7.38904	0	58.573	0	0	0	23.7963	0
598	Janibacter	20.8526	2.03074	1.38179	1.46964	0.141659	0.397075	13.1936	24.1226	2.74837	12.87	0	0	0	0	31.0242	0	31.8532	15.3692	12.2242	179.526	0	0	0	73.2677	0
249	Candidatus Solibacter	50.9488	1.12019	0.762896	1.46835	0.14201	0.3972	17.9056	20.4115	6.41287	20.8583	0	64.034	86.1561	50.9368	28.6377	37.5296	69.2194	12.7091	20.2331	265.775	12.9245	41.6056	0	174.715	37.9626
404	Eggerthella	31.6545	1.24024	0.848273	1.46208	0.143719	0.401112	48.0624	48.2453	32.0644	18.1955	0	0	0	26.6812	0	16.3172	59.4184	44.6298	48.4751	128.421	15.5094	0	17.1757	77.025	21.2144
135	Basilea	27.6401	-0.795157	0.545144	-1.45862	0.14467	0.402033	17.9056	25.0504	38.7063	15.089	42.2332	58.2128	0	33.9578	26.2513	86.4812	15.314	25.4183	12.2242	23.4292	23.2641	32.6901	25.7636	23.1701	0
485	Geodermatophilus	17.19	2.02138	1.38524	1.45923	0.144503	0.402033	17.9056	18.5559	2.29031	0	0	0	0	0	31.0242	0	22.0522	6.50235	14.7533	149.947	0	0	0	45.714	17.8647
65	Allofrancisella	53.952	-0.672093	0.463422	-1.45028	0.146979	0.403259	70.68	63.09	141.999	67.4566	54.6548	37.8383	0	80.0435	47.7296	89.7447	58.8058	43.152	54.7979	45.5405	31.0188	0	58.3975	38.8256	41.3122
163	Brevirhabdus	14.3694	2.4317	1.67481	1.45192	0.146523	0.403259	0	0	4.12256	0	0	0	0	0	42.9566	0	20.8271	7.09348	4.21522	111.874	16.8019	0	0	65.1268	0
530	Halobellus	10.8312	2.35502	1.62371	1.4504	0.146948	0.403259	21.6752	13.9169	0	0	0	0	0	0	0	0	15.9266	9.45797	15.5963	84.7844	19.3868	0	0	25.0488	0
889	Pannonibacter	104.524	0.636245	0.437919	1.45288	0.146256	0.403259	116.858	82.5737	15.3451	28.4028	101.857	128.068	114.875	97.0224	23.8648	124.011	74.7324	73.8904	81.7754	232.974	155.094	157.507	29.1987	175.968	171.948
922	Persephonella	45.1724	-0.729573	0.50165	-1.45435	0.14585	0.403259	32.0416	43.6063	58.861	27.5152	57.1391	61.1234	57.4374	31.5323	0	187.648	44.7169	43.7431	51.0042	24.4542	18.0943	29.7183	42.9393	18.7866	27.9136
1124	Spirochaeta	47.0476	0.807241	0.555214	1.45393	0.145966	0.403259	46.1776	52.8843	14.658	15.5328	32.296	43.6596	0	50.9368	26.2513	63.6371	53.2928	44.0387	47.2105	135.157	47.8207	74.2957	0	95.8116	50.2446
32	Actinosynnema	52.5044	1.08569	0.751859	1.444	0.148738	0.406218	25.4448	34.3284	16.0322	32.3969	27.3274	58.2128	74.6686	0	31.0242	47.3199	72.8947	41.6742	32.8788	274.415	72.3773	0	0	120.86	35.7295
458	Flavonifractor	14.3046	1.86697	1.29374	1.44308	0.148999	0.406218	20.7328	23.1948	3.89353	13.7576	0	0	0	0	0	0	18.9894	15.6648	20.6546	96.0597	0	0	0	43.2092	15.6316
466	Friedmanniella	38.556	1.25881	0.87107	1.44512	0.148423	0.406218	16.9632	53.8121	2.74837	16.4204	37.2646	40.7489	0	0	28.6377	35.8979	60.6435	23.9405	23.6053	247.764	24.5566	0	0	88.297	31.2633
312	Conexibacter	30.6178	2.07082	1.43728	1.44079	0.149643	0.407117	22.6176	54.7398	0	8.87587	0	0	0	0	0	34.2662	34.916	13.0047	8.43045	294.915	0	0	0	97.6903	12.282
432	Fabibacter	104.873	0.694183	0.482539	1.4386	0.150263	0.407947	95.1824	74.2235	32.2934	84.3207	59.6234	64.034	0	97.0224	245.807	55.4785	67.3817	88.964	89.7843	114.071	151.217	83.2112	413.935	104.579	71.4589
1248	Trueperella	20.8418	1.52661	1.06356	1.43538	0.151179	0.409574	21.6752	22.2671	7.78706	21.3021	0	0	0	0	35.7972	0	10.4135	37.8319	42.1522	100.892	0	0	25.7636	54.4811	15.6316
89	Antarcticibacterium	85.044	0.562311	0.392367	1.43312	0.151823	0.409795	75.392	64.0178	60.4642	40.829	44.7176	69.8553	74.6686	89.7457	126.483	48.9516	37.3662	59.1123	77.5601	53.155	80.132	95.0985	63.5502	110.841	343.896
145	Blastococcus	19.2496	1.65204	1.15474	1.43067	0.152526	0.409795	20.7328	16.7003	3.6645	5.32552	32.296	0	0	0	0	16.3172	18.3768	14.187	5.05827	165.176	0	0	0	44.4616	23.4475
612	Ketogulonicigenium	21.3026	1.14654	0.801066	1.43127	0.152353	0.409795	11.3088	19.4837	4.35159	7.54449	29.8117	0	0	36.3834	0	26.1075	14.7015	13.5958	10.9596	102.063	20.6792	32.6901	0	53.8549	21.2144
1194	Thermanaeromonas	10.7474	1.57526	1.10099	1.43077	0.152497	0.409795	21.6752	12.0613	12.3677	6.6569	0	0	0	0	0	0	12.2512	10.6402	30.3496	23.5756	15.5094	0	24.046	35.0683	0
231	Candidatus Nitrosopelagicus	52.8801	1.05039	0.738584	1.42216	0.154979	0.414414	27.3296	30.6172	40.0805	41.7166	39.7489	0	0	41.2345	97.8456	31.0027	183.768	30.7384	27.399	18.4505	27.1415	0	79.0083	257.376	31.2633
507	Granulibacter	41.2589	0.654217	0.460893	1.41945	0.155767	0.414414	24.5024	28.7616	24.2773	60.3559	24.8431	49.4808	0	29.1067	62.0484	19.5807	26.9527	30.4428	36.6725	143.065	36.1887	41.6056	29.1987	88.9232	27.9136
539	Halomicronema	11.1135	2.09605	1.47487	1.42117	0.155266	0.414414	10.3664	0	3.89353	10.2072	0	0	0	0	0	17.9489	6.12561	8.86685	16.8609	46.712	0	0	0	90.1756	0
1019	Rhodopirellula	52.5839	1.00378	0.707294	1.41918	0.155845	0.414414	49.0048	63.09	6.41287	14.2014	37.2646	43.6596	57.4374	43.6601	0	44.0565	56.3556	49.6543	46.3675	644.303	51.6981	29.7183	0	336.28	27.9136
1022	Rhodospirillum	36.9153	1.55703	1.09462	1.42244	0.154898	0.414414	0	26.906	28.1708	22.6335	0	0	0	38.809	57.2755	17.9489	50.23	13.0047	7.5874	263.871	15.5094	0	0	147.162	12.282
134	Basfia	44.5469	-1.0162	0.716684	-1.41792	0.156215	0.414547	12.2512	25.0504	130.09	131.363	27.3274	0	0	58.2134	140.802	60.3737	44.7169	30.4428	17.2824	61.9409	18.0943	0	46.3744	27.5537	14.5151
1085	Segniliparus	9.11369	1.99931	1.4139	1.41404	0.157351	0.416707	16.9632	12.9891	0	6.21311	0	0	0	0	0	0	18.3768	15.6648	17.2824	38.0725	0	0	0	21.9177	25.6806
551	Halostagnicola	4.27553	3.3091	2.34733	1.40973	0.15862	0.41921	0	0	0	5.76931	0	0	0	0	0	0	11.6387	3.25118	0	38.6582	0	0	0	21.9177	0
272	Cellulosimicrobium	27.0741	1.55159	1.10396	1.40547	0.159881	0.421682	19.7904	16.7003	2.51934	0	0	32.017	0	24.2556	23.8648	22.8441	39.8165	13.3003	11.3811	209.106	0	0	0	72.0153	26.7971
763	Methylovorus	21.8452	1.97766	1.40987	1.40273	0.160698	0.422116	0	11.1335	9.84834	10.651	0	0	63.1811	0	0	0	9.80097	12.4136	10.9596	156.683	24.5566	0	0	105.831	0
844	Nocardiopsis	103.3	0.645592	0.459969	1.40356	0.160451	0.422116	85.7584	120.613	14.658	24.4086	119.247	78.5872	97.6436	50.9368	62.0484	166.436	128.025	81.2794	75.031	386.435	100.811	65.3802	36.069	156.555	112.771
33	Actinotignum	3.05482	3.33897	2.38612	1.39933	0.161714	0.423119	0	0	2.97741	0	0	0	0	0	0	0	0	11.5269	5.90131	19.4755	0	0	0	18.1604	0
987	Pseudovibrio	33.0864	1.2525	0.895113	1.39927	0.161733	0.423119	16.0208	30.6172	7.329	5.76931	0	49.4808	68.9249	0	0	26.1075	12.8638	23.6449	18.9685	208.373	21.9717	44.5774	0	73.8939	20.0978
828	Nibricoccus	17.4206	1.59259	1.13941	1.39773	0.162193	0.423468	9.424	12.0613	5.03869	8.43207	0	0	0	0	35.7972	17.9489	26.3401	6.79792	7.16588	107.042	0	0	0	82.661	12.282
1036	Roseobacter	71.6018	0.827171	0.593976	1.3926	0.163741	0.426649	20.7328	35.2562	6.41287	7.54449	79.4979	58.2128	103.387	70.3412	33.4107	115.852	34.3034	34.5807	29.9281	348.363	60.7452	77.2676	25.7636	169.706	49.128
31	Actinopolyspora	12.2167	2.01447	1.44926	1.39	0.164528	0.42784	14.136	25.0504	3.20644	6.21311	0	0	0	0	0	0	16.5391	18.3248	26.1344	89.3238	0	0	0	33.1896	0
90	Antarctobacter	28.2483	1.12986	0.814602	1.38701	0.16544	0.428489	15.0784	18.5559	15.8032	24.4086	0	29.1064	0	55.7879	0	21.2124	18.3768	14.7781	12.2242	123.15	25.849	29.7183	34.3514	98.3165	0
834	Nitrosococcus	144.797	0.691962	0.498823	1.38719	0.165384	0.428489	64.0832	87.2126	103.293	104.735	72.0449	58.2128	109.131	252.258	116.937	156.645	211.334	80.9839	62.3853	582.508	50.4056	53.4929	80.7259	453.383	51.3611
1038	Roseovarius	30.0033	1.41578	1.0221	1.38517	0.166	0.429081	0	25.9782	2.29031	0	0	32.017	0	46.0856	31.0242	31.0027	23.8899	18.9159	10.1165	177.476	18.0943	29.7183	25.7636	97.6903	0
1221	Thermosphaera	2.36481	4.0874	2.96218	1.37986	0.167629	0.43243	0	0	0	0	0	0	0	0	0	0	0	10.6402	0	5.8573	28.4339	0	0	0	0
775	Micropruina	18.8002	1.66986	1.21601	1.37323	0.169681	0.436852	0	28.7616	4.80966	8.87587	49.6862	0	0	0	0	0	15.314	12.118	10.5381	91.6667	29.7264	0	0	53.2287	52.4777
359	Desulfarculus	38.4029	1.05439	0.77029	1.36883	0.171053	0.439511	32.984	34.3284	5.95481	15.089	27.3274	29.1064	0	29.1067	33.4107	47.3199	30.0155	23.6449	15.5963	185.823	36.1887	0	0	160.312	23.4475
582	Hyphomicrobium	76.5294	0.943637	0.690367	1.36686	0.171668	0.439988	46.1776	86.2848	13.9709	4.88173	47.2019	64.034	0	75.1924	54.889	140.328	56.9682	23.9405	40.8877	454.38	29.7264	35.6619	54.9623	212.288	12.282
648	Leifsonia	61.8926	1.07811	0.789834	1.36498	0.172258	0.439988	42.408	64.9456	9.16125	26.1838	47.2019	32.017	86.1561	0	23.8648	76.6909	71.0571	46.9943	43.8383	339.723	63.3301	0	0	162.191	40.1957
1289	Yoonia	21.7117	1.38064	1.01079	1.3659	0.17197	0.439988	11.3088	14.8447	15.8032	0	0	34.9277	0	0	23.8648	22.8441	17.7643	26.6005	18.1255	122.71	15.5094	0	0	67.0055	21.2144
11	Acidiferrobacter	6.17088	2.53554	1.86531	1.35931	0.174047	0.442811	9.424	0	28.6289	38.1662	0	0	0	0	0	0	11.0261	3.54674	0	287.301	0	0	0	81.4086	0
1250	Tumebacillus	50.5564	0.76632	0.563566	1.35977	0.173903	0.442811	24.5024	31.545	37.7902	47.0421	69.5606	61.1234	0	24.2556	52.5025	31.0027	37.9788	39.0141	61.1208	191.827	67.2075	44.5774	0	87.0445	52.4777
425	Escherichia	1745.24	-0.295144	0.217418	-1.3575	0.174623	0.443406	1875.38	1791.57	2896.79	2679.18	1475.68	1496.07	1194.7	1853.13	2656.15	1200.95	1331.09	1758.89	1536.87	2361.52	1428.16	1399.73	1889.33	887.353	1447.04
110	Asaia	7.37124	1.93699	1.43617	1.34872	0.177427	0.449194	12.2512	11.1335	2.29031	4.43793	0	0	0	0	0	0	6.73817	10.9358	13.9102	46.4191	0	0	0	31.9372	0
634	Lachnoanaerobaculum	57.2957	-0.370412	0.274995	-1.34698	0.177987	0.449194	95.1824	53.8121	63.2126	59.4683	54.6548	64.034	91.8998	77.6179	47.7296	37.5296	46.5546	81.575	56.9055	27.09	43.9434	38.6338	56.6799	30.6848	61.41
879	Paenalcaligenes	9.60844	1.68304	1.25002	1.3464	0.178172	0.449194	11.3088	20.4115	4.80966	8.43207	0	0	0	0	0	0	15.9266	23.9405	14.3318	36.0224	0	0	22.3284	25.0488	0
1152	Sulfuriferula	31.5966	1.07877	0.80144	1.34604	0.17829	0.449194	33.9264	17.6281	21.758	33.2845	32.296	0	0	0	33.4107	32.6344	20.2145	15.9603	5.90131	141.015	34.8962	29.7183	0	85.1659	62.5266
811	Natrinema	55.7284	0.753042	0.559918	1.34492	0.178652	0.449233	82.9312	82.5737	22.9031	61.6873	34.7803	49.4808	0	24.2556	26.2513	32.6344	72.2822	96.3531	93.9995	143.65	45.2358	68.3521	0	80.1561	41.3122
395	Dolichospermum	179.219	0.667172	0.497217	1.34181	0.179656	0.450881	211.098	206.898	105.812	90.9776	91.9194	0	195.287	198.896	121.71	179.489	431.243	159.308	328.366	250.253	50.4056	362.563	120.23	234.832	65.8762
926	Phaeobacter	242.515	0.603379	0.45137	1.33677	0.181297	0.454119	76.3344	158.653	137.19	116.274	173.902	227.03	315.906	254.684	226.715	267.602	104.135	114.382	96.1071	1032.5	180.943	208.028	113.36	618.705	185.347
686	Maricaulis	15.5623	1.44692	1.08377	1.33508	0.181851	0.454628	16.9632	12.9891	6.64191	0	0	0	0	0	23.8648	24.4758	12.8638	13.3003	10.5381	76.7306	19.3868	0	0	54.4811	23.4475
518	Halalkalicoccus	5.4747	2.15352	1.62218	1.32755	0.184328	0.458456	0	11.1335	3.20644	4.88173	0	0	0	0	0	0	11.6387	4.43342	0	43.7833	0	0	0	13.7768	11.1655
1061	Salinibacterium	37.2459	0.693495	0.52217	1.3281	0.184144	0.458456	20.7328	29.6894	8.93222	9.31966	47.2019	61.1234	57.4374	0	26.2513	34.2662	26.9527	29.5562	28.242	110.849	21.9717	53.4929	27.4812	69.5104	44.6618
1283	Xylanibacterium	10.9374	2.66537	2.00827	1.32719	0.184444	0.458456	0	0	0	29.7342	0	0	0	0	0	0	31.8532	20.6893	4.63675	94.5954	0	0	0	26.3012	0
436	Fastidiosipila	59.8659	0.511993	0.386278	1.32545	0.185021	0.459009	76.3344	55.6676	28.6289	46.5983	84.4665	84.4085	0	33.9578	23.8648	58.742	31.2406	72.4126	79.6677	35.7295	85.3018	86.183	85.8786	54.4811	113.888
528	Halobacterium	17.5876	1.84107	1.39277	1.32187	0.18621	0.460195	17.9056	15.7725	0	0	0	0	0	0	23.8648	21.2124	25.115	15.9603	13.4887	139.989	0	0	0	46.3403	14.5151
1247	Truepera	12.605	1.91115	1.44536	1.32226	0.18608	0.460195	23.56	19.4837	4.35159	5.76931	0	0	0	0	0	0	26.9527	18.3248	19.8116	80.5379	0	0	0	40.7043	0
88	Anoxybacter	113.328	-0.524806	0.400567	-1.31016	0.190142	0.461138	105.549	87.2126	265.676	66.569	81.9822	78.5872	103.387	65.4901	71.5943	398.14	194.794	118.225	100.322	78.195	93.0565	50.5211	60.115	60.1171	73.692
156	Bradymonas	1123.54	0.982474	0.750694	1.30875	0.190618	0.461138	144.187	175.353	54.7385	77.6638	2258.24	1205	861.561	1093.93	105.005	1710.04	146.402	189.455	180.833	376.478	3352.62	2549.83	82.4435	1275.61	5507.92
259	Carboxydocella	47.891	0.661856	0.502359	1.3175	0.187672	0.461138	31.0992	25.0504	43.745	28.8466	67.0763	34.9277	0	46.0856	35.7972	58.742	9.80097	18.0293	24.0268	40.5618	121.49	89.1549	29.1987	90.1756	116.121
345	Defluviimonas	14.5782	1.77039	1.35892	1.30279	0.192645	0.461138	15.0784	25.9782	2.51934	5.32552	0	0	0	0	0	17.9489	23.2773	20.0982	6.74436	94.8883	0	0	0	65.1268	0
364	Desulfobacterium	51.342	0.640098	0.490055	1.30618	0.191493	0.461138	29.2144	51.0287	6.87094	19.0831	37.2646	29.1064	80.4124	84.8946	28.6377	47.3199	32.4657	42.5609	46.3675	232.242	46.5283	47.5493	41.2217	451.504	30.1467
455	Flavisolibacter	163.771	0.53659	0.411196	1.30495	0.19191	0.461138	154.554	150.303	51.074	122.487	216.135	189.191	137.85	143.108	83.5267	102.798	81.4706	145.416	139.102	96.2062	130.538	202.084	79.0083	146.535	740.27
475	Geitlerinema	18.4914	1.42616	1.092	1.30601	0.19155	0.461138	9.424	36.184	10.9935	6.21311	0	0	0	38.809	0	0	14.0889	11.5269	21.4976	78.6343	14.217	0	58.3975	51.35	0
615	Kingella	20.2033	1.54648	1.18285	1.30741	0.191072	0.461138	0	20.4115	26.1096	14.2014	0	0	0	43.6601	0	0	70.4445	25.7139	27.8205	20.0613	0	0	89.3137	23.7963	22.3309
649	Leisingera	56.8674	0.573264	0.439972	1.30295	0.19259	0.461138	32.984	54.7398	40.7676	37.2786	49.6862	55.3021	0	75.1924	52.5025	62.0054	47.7798	49.0632	44.2599	428.754	40.066	41.6056	58.3975	246.104	43.5453
731	Methanoplanus	42.0628	0.537643	0.409037	1.31441	0.188708	0.461138	31.0992	35.2562	16.7193	32.3969	77.0136	55.3021	0	36.3834	28.6377	34.2662	96.1721	66.2058	80.9323	22.697	32.3113	32.6901	36.069	32.5634	52.4777
808	Nakamurella	41.6865	1.3664	1.04421	1.30854	0.190689	0.461138	14.136	30.6172	4.80966	9.31966	29.8117	0	0	0	28.6377	120.747	48.3923	15.0736	13.9102	285.69	18.0943	35.6619	0	137.142	0
864	Oleispira	180.912	-0.422964	0.324653	-1.30282	0.192636	0.461138	225.234	204.115	319.957	307.105	96.888	122.247	269.956	261.96	178.986	70.164	92.4967	215.76	155.963	261.968	129.245	127.789	225.002	97.6903	74.8086
917	Pelodictyon	60.1292	1.01252	0.772606	1.31052	0.190019	0.461138	68.7952	62.1622	21.987	115.83	34.7803	34.9277	0	0	28.6377	35.8979	382.851	55.8611	50.5827	74.3877	25.849	29.7183	0	88.9232	31.2633
1007	Renibacterium	5.7557	1.91581	1.45294	1.31857	0.187313	0.461138	9.424	9.27794	4.35159	0	0	0	0	0	0	0	6.73817	3.54674	6.32284	21.8184	0	29.7183	0	18.1604	0
1159	Sulfuritortus	46.6503	0.953091	0.724483	1.31555	0.188326	0.461138	9.424	12.9891	11.2225	21.3021	72.0449	55.3021	57.4374	36.3834	0	50.5834	18.3768	19.2115	8.43045	140.722	49.1132	83.2112	0	123.365	117.237
1224	Thermotoga	87.6915	0.465859	0.357037	1.30479	0.191963	0.461138	147.014	110.407	74.4351	72.3383	81.9822	66.9447	0	84.8946	42.9566	55.4785	80.858	153.396	140.789	132.229	65.915	74.2957	58.3975	92.0543	131.752
1257	Vampirococcus	6.29744	2.65536	2.0216	1.3135	0.189016	0.461138	0	16.7003	0	0	0	0	0	0	0	0	0	17.4381	13.4887	20.2077	0	0	0	35.0683	16.7482
343	Dechloromonas	51.8635	1.17288	0.901254	1.30138	0.193127	0.461438	32.0416	26.906	6.41287	17.3079	29.8117	98.9617	0	31.5323	0	83.2178	40.429	46.1076	32.8788	312.926	23.2641	0	0	173.463	30.1467
1129	Sporolactobacillus	25.0469	1.1419	0.878369	1.30003	0.193591	0.461696	9.424	12.0613	27.4837	28.4028	0	0	0	24.2556	0	55.4785	156.203	12.4136	24.0268	26.7971	23.2641	0	24.046	31.9372	20.0978
700	Marmoricola	20.5165	1.56446	1.20483	1.29849	0.194121	0.462107	20.7328	37.1118	4.80966	17.7517	24.8431	0	0	0	0	0	37.9788	28.3739	29.0851	126.664	0	0	0	45.714	16.7482
366	Desulfobulbus	22.0696	1.49021	1.14889	1.29709	0.1946	0.462397	16.0208	25.0504	3.20644	7.54449	0	29.1064	0	0	0	37.5296	22.6648	18.9159	13.4887	114.803	0	0	0	116.477	14.5151
1255	Ureibacillus	868.085	0.650221	0.502519	1.29392	0.195692	0.46414	717.167	600.283	203.151	289.353	1294.32	1365.09	729.455	516.644	107.392	1016.56	471.059	476.15	778.552	1088.14	1669.85	1257.08	73.8556	743.323	3096.18
1211	Thermofilum	41.4612	0.492909	0.381293	1.29273	0.196105	0.46427	52.7744	28.7616	16.0322	37.7224	47.2019	37.8383	0	33.9578	33.4107	55.4785	47.1672	38.423	34.5648	52.4228	29.7264	29.7183	113.36	34.4421	64.7597
468	Frondihabitans	35.3387	0.98553	0.763688	1.29049	0.196881	0.465257	41.4656	33.4006	12.8257	16.8641	44.7176	0	0	33.9578	33.4107	24.4758	61.8687	46.1076	39.2016	158.001	27.1415	0	0	64.5006	33.4964
371	Desulfohalobium	17.3442	1.63063	1.26805	1.28594	0.198465	0.468147	13.1936	25.0504	2.74837	0	0	0	0	24.2556	0	21.2124	14.0889	12.4136	15.1748	61.9409	14.217	0	0	125.244	0
479	Gemmatimonas	32.193	1.22657	0.955823	1.28326	0.1994	0.468645	28.272	36.184	9.39028	5.32552	59.6234	0	0	0	28.6377	29.371	28.1778	34.2851	22.3407	174.108	12.9245	0	0	129.627	13.3986
976	Pseudoflavitalea	75.3085	0.452023	0.351984	1.28421	0.199067	0.468645	113.088	105.769	29.316	60.7997	69.5606	87.3191	0	53.3623	52.5025	63.6371	45.9421	80.6883	78.4032	102.21	109.858	74.2957	70.4205	100.821	132.869
1243	Treponema	684.06	0.31143	0.243145	1.28084	0.20025	0.469789	687.01	589.149	737.251	455.332	563.938	634.519	551.399	448.729	353.199	1114.47	651.152	689.545	570.32	1075.55	548	650.831	1411.84	497.845	767.067
683	Mahella	45.9833	-0.568987	0.445937	-1.27593	0.201979	0.472989	45.2352	48.2453	25.6515	35.5035	86.9508	96.051	63.1811	67.9157	35.7972	42.4248	22.0522	42.8564	45.5244	17.7183	60.7452	35.6619	0	46.3403	55.8273
908	Parvularcula	8.23403	1.81311	1.42592	1.27154	0.203536	0.475775	16.9632	10.2057	3.20644	5.76931	0	0	0	0	0	0	16.5391	15.6648	9.69502	38.951	0	0	0	39.4518	0
21	Acidovorax	339.243	0.547785	0.432929	1.2653	0.205764	0.47915	199.789	220.815	54.7385	113.611	362.709	395.847	298.674	356.557	319.788	468.304	241.349	169.652	236.053	1305.59	359.302	276.38	125.383	651.895	289.185
333	Cutibacterium	54.1837	0.847909	0.670587	1.26443	0.206076	0.47915	33.9264	37.1118	16.7193	7.54449	0	0	57.4374	31.5323	174.213	37.5296	52.6802	66.5013	46.789	182.894	24.5566	47.5493	97.9016	88.9232	25.6806
898	Paraoerskovia	8.85521	1.80502	1.42874	1.26336	0.20646	0.47915	11.3088	12.9891	4.12256	10.651	0	0	0	0	0	0	16.5391	13.8914	10.9596	63.991	0	0	0	23.7963	0
1181	Terasakiella	89.0919	0.499998	0.395474	1.2643	0.206123	0.47915	77.2768	61.2344	30.4612	51.9238	129.184	78.5872	137.85	60.639	31.0242	91.3764	55.1305	67.9792	75.031	90.2024	149.924	184.253	20.6109	100.195	199.862
23	Acinetobacter	5711.44	-0.205747	0.164427	-1.2513	0.210825	0.480666	4762.89	4517.43	7654.68	6742.11	7326.23	6190.93	4428.42	6466.54	6543.72	6301.71	4632.8	4563.17	4249.79	5430.01	6601.84	6954.08	5563.22	3355.28	6232.56
54	Algoriphagus	127.213	0.26588	0.212181	1.25308	0.210176	0.480666	125.339	129.891	100.316	123.375	116.762	87.3191	132.106	152.81	109.778	84.8495	175.805	115.86	139.102	131.35	64.6226	115.901	212.979	145.909	152.967
426	Ethanoligenens	14.5565	1.69253	1.35174	1.25212	0.210527	0.480666	13.1936	25.0504	0	7.98828	0	0	0	0	23.8648	0	12.2512	22.7582	21.0761	100.453	0	0	0	33.1896	16.7482
524	Haliscomenobacter	114.587	-0.616798	0.491193	-1.25571	0.20922	0.480666	81.9888	51.0287	40.9966	52.3676	104.341	116.426	91.8998	84.8946	88.2997	657.584	44.7169	47.5854	39.6231	84.4916	85.3018	145.62	103.054	145.283	111.655
714	Metallosphaera	69.292	-0.373796	0.297522	-1.25637	0.208984	0.480666	112.146	101.13	90.9254	106.067	54.6548	75.6766	80.4124	67.9157	47.7296	35.8979	42.8793	85.1217	101.587	40.2689	62.0377	77.2676	58.3975	40.7043	35.7295
793	Mucinivorans	39.7836	0.722469	0.573218	1.26037	0.207535	0.480666	64.0832	53.8121	15.8032	21.3021	0	0	68.9249	41.2345	23.8648	17.9489	58.1933	61.4768	100.322	76.2913	19.3868	44.5774	27.4812	28.8061	32.3798
943	Planctopirus	21.6358	1.60031	1.27667	1.2535	0.210023	0.480666	27.3296	22.2671	2.29031	9.76345	0	0	0	0	0	47.3199	17.7643	14.7781	10.5381	127.396	0	32.6901	0	98.9427	0
1033	Roseibacterium	15.986	1.70715	1.35844	1.2567	0.208862	0.480666	34.8688	15.7725	0	8.87587	0	0	0	0	0	16.3172	18.3768	11.8225	17.2824	91.5203	19.3868	0	0	69.5104	0
1041	Rubrivivax	23.2115	1.5758	1.2534	1.25722	0.208673	0.480666	13.1936	14.8447	13.9709	22.1897	0	0	0	0	54.889	0	30.628	10.3447	10.9596	168.983	0	0	0	82.0348	18.9813
1048	Runella	160.304	0.299247	0.239144	1.25132	0.210817	0.480666	150.784	123.397	112.683	165.091	86.9508	154.264	166.568	179.491	178.986	130.538	86.3711	170.243	184.627	195.195	214.547	104.014	321.186	173.463	147.384
350	Dehalogenimonas	37.7355	0.959322	0.768102	1.24895	0.211683	0.481774	15.0784	13.9169	3.89353	21.3021	106.825	34.9277	0	29.1067	0	35.8979	12.2512	33.1029	21.4976	71.4591	31.0188	83.2112	0	120.86	82.6244
789	Mordavella	15.5031	1.28117	1.02821	1.24602	0.212758	0.483371	36.7536	19.4837	5.03869	11.0948	0	0	0	0	0	17.9489	21.4396	18.0293	24.0268	64.7232	0	0	18.8933	32.5634	24.564
566	Hirschia	43.7168	-0.708583	0.569341	-1.24457	0.21329	0.483732	41.4656	28.7616	78.0996	94.9718	32.296	0	74.6686	97.0224	54.889	35.8979	15.9266	34.5807	17.7039	92.6918	31.0188	0	32.6339	40.0781	27.9136
1239	Thioploca	83.5846	-0.481943	0.388095	-1.24182	0.214304	0.485182	74.4496	78.8625	216.664	174.855	42.2332	34.9277	80.4124	111.576	114.551	32.6344	52.6802	58.2256	42.9953	94.3025	42.6509	62.4084	111.642	119.608	42.4287
180	Caldivirga	22.1991	0.737494	0.596908	1.23552	0.216636	0.489604	24.5024	19.4837	7.78706	31.9531	0	32.017	0	26.6812	0	22.8441	10.4135	26.0094	29.9281	14.3504	36.1887	32.6901	20.6109	23.7963	62.5266
127	Azotobacter	28.2165	1.12218	0.90976	1.23349	0.217392	0.490459	0	17.6281	16.9483	30.6217	0	29.1064	0	48.5112	0	37.5296	52.0677	17.1426	20.6546	605.645	19.3868	29.7183	0	160.312	33.4964
1290	Zhihengliuella	7.02015	2.00798	1.62945	1.2323	0.217836	0.490604	11.3088	12.0613	0	4.43793	0	0	0	0	0	0	15.9266	8.86685	7.5874	53.155	0	0	0	20.039	0
631	Kytococcus	8.01601	2.53375	2.05981	1.23009	0.218664	0.491036	0	10.2057	13.0548	0	0	0	0	0	0	0	11.0261	0	4.21522	86.2487	0	0	0	27.5537	0
696	Mariprofundus	94.7867	0.517688	0.420965	1.22976	0.218786	0.491036	38.6384	52.8843	51.074	79.8828	134.153	160.085	109.131	46.0856	66.8214	53.8468	35.5285	42.8564	57.3271	221.406	99.5188	142.648	39.5042	221.056	148.501
759	Methylosinus	16.7889	1.66301	1.35656	1.2259	0.220237	0.492421	12.2512	16.7003	9.61931	14.6452	0	29.1064	0	0	0	0	30.628	9.16241	13.0672	113.046	0	0	0	70.7628	0
1077	Schaalia	18.164	1.42667	1.16282	1.2269	0.219859	0.492421	0	12.0613	0	6.21311	0	0	0	33.9578	26.2513	22.8441	11.6387	21.2804	13.4887	104.699	16.8019	0	18.8933	56.986	0
1113	Sorangium	605.745	0.50529	0.412454	1.22508	0.220544	0.492421	622.927	619.766	118.409	289.797	712.996	745.123	643.299	337.153	212.397	757.119	690.356	481.47	485.172	1804.49	584.188	760.788	82.4435	836.629	724.638
1277	Woeseia	41.4206	0.817164	0.667619	1.224	0.220953	0.492486	40.5232	41.7507	9.16125	23.9648	67.0763	43.6596	0	48.5112	0	29.371	63.0938	38.423	39.2016	148.19	52.9905	62.4084	0	701.992	37.9626
1084	Sediminispirochaeta	19.4059	0.937796	0.769702	1.21839	0.223077	0.496365	25.4448	23.1948	16.2612	9.76345	0	0	0	24.2556	0	34.2662	16.5391	28.965	21.4976	50.0799	24.5566	0	24.046	51.9762	17.8647
424	Erythrobacter	174.257	0.579524	0.476191	1.217	0.223604	0.496685	271.411	314.522	69.1674	74.5573	77.0136	75.6766	137.85	97.0224	71.5943	223.546	210.108	98.1264	146.268	601.252	90.4716	130.76	53.2447	483.442	84.8575
268	Celeribacter	126.247	0.552562	0.455983	1.2118	0.225588	0.500233	95.1824	95.5628	27.2547	44.8231	121.731	168.817	166.568	116.427	69.2079	137.065	65.544	79.5061	77.1386	505.339	100.811	80.2394	51.5272	284.304	111.655
247	Candidatus Ruthia	48.5334	-0.966896	0.79859	-1.21075	0.225989	0.500267	28.272	34.3284	110.164	111.836	0	0	0	60.639	159.894	125.643	33.0783	31.6251	31.6142	53.0086	15.5094	0	79.0083	26.3012	21.2144
765	Micavibrio	21.4289	1.18896	0.983703	1.20865	0.226796	0.501196	16.0208	19.4837	43.745	4.43793	0	0	0	26.6812	0	21.2124	35.5285	17.1426	18.547	105.578	15.5094	0	0	67.6317	15.6316
453	Flammeovirga	472.234	0.358301	0.296754	1.2074	0.227279	0.501408	468.373	426.785	295.45	485.51	412.395	375.472	580.118	397.792	422.407	301.868	572.132	401.964	463.253	300.04	426.509	410.112	1562.99	246.104	423.171
125	Azospira	24.2944	1.45339	1.20791	1.20322	0.228891	0.504105	14.136	11.1335	0	5.76931	27.3274	49.4808	0	0	0	26.1075	17.1517	11.2313	12.6457	163.565	0	0	0	89.5494	33.4964
748	Methylocaldum	15.3682	1.84594	1.53549	1.20218	0.229292	0.504131	13.1936	24.1226	4.58062	0	0	0	0	0	0	26.1075	18.9894	20.6893	13.0672	291.108	0	0	0	164.07	0
821	Neoasaia	8.25647	1.75093	1.4601	1.19919	0.230456	0.505831	17.9056	12.9891	0	6.6569	0	0	0	0	0	0	7.96329	10.0491	5.90131	36.1688	32.3113	0	0	26.9274	0
461	Fluviicola	86.3679	-0.279081	0.233078	-1.19737	0.231161	0.505998	67.8528	74.2235	94.8189	79.8828	57.1391	151.353	126.362	87.3202	93.0726	110.957	51.4551	59.4079	83.883	50.0799	94.349	95.0985	99.6192	77.025	87.0906
1235	Thiolapillus	22.369	1.44061	1.20353	1.19698	0.231314	0.505998	0	16.7003	12.5967	7.10069	0	0	0	38.809	136.029	35.8979	26.3401	11.5269	8.85197	2713.1	0	0	24.046	217.298	0
697	Maritalea	44.9109	0.51399	0.429931	1.19552	0.231884	0.506391	58.4288	50.1009	23.5902	10.651	24.8431	75.6766	0	53.3623	26.2513	48.9516	36.7537	41.9697	34.5648	69.5554	94.349	38.6338	29.1987	48.2189	88.2071
173	Caldicellulosiruptor	600.357	-0.329981	0.276723	-1.19246	0.233081	0.507737	610.675	435.135	647.013	583.588	496.862	564.664	470.987	506.942	455.817	1869.95	712.408	519.302	533.226	381.31	484.669	579.507	676.723	317.493	560.506
381	Desulfurobacterium	59.254	-0.556659	0.467019	-1.19194	0.233285	0.507737	49.9472	54.7398	58.1739	41.7166	134.153	96.051	109.131	55.7879	0	101.167	50.8426	66.5013	59.4347	15.0825	37.4811	56.4648	24.046	36.947	78.1582
59	Alistipes	55.0988	0.523697	0.440124	1.18988	0.234092	0.508502	33.9264	73.2957	15.5741	25.2962	64.592	61.1234	68.9249	41.2345	26.2513	52.2151	33.0783	28.0783	30.7711	183.626	38.7736	56.4648	32.6339	119.608	61.41
561	Heliobacterium	13.7298	1.24105	1.04373	1.18905	0.234421	0.508502	16.9632	15.7725	4.12256	18.1955	0	0	0	26.6812	0	0	14.0889	14.7781	14.3318	40.5618	0	32.6901	0	42.5829	20.0978
454	Flaviflexus	19.8539	1.46431	1.234	1.18663	0.235372	0.509711	0	15.7725	17.8644	7.10069	0	0	0	0	31.0242	35.8979	29.4029	10.6402	13.0672	129.593	0	0	0	54.4811	32.3798
1205	Thermococcus	410.629	0.274256	0.23147	1.18484	0.236079	0.510388	449.525	380.396	227.657	226.335	452.144	582.128	511.193	317.748	217.17	383.455	442.882	376.841	448.921	513.099	660.443	451.718	250.766	371.348	538.175
276	Chania	66.5885	-1.04675	0.889232	-1.17714	0.23914	0.514668	28.272	79.7903	263.157	191.275	34.7803	0	0	92.1713	190.918	0	46.5546	22.7582	30.7711	125.932	16.8019	47.5493	41.2217	53.2287	0
658	Leptotrichia	501.933	-0.460716	0.391373	-1.17718	0.239125	0.514668	508.896	497.298	2271.76	388.319	509.283	358.008	310.162	283.791	305.469	324.713	615.624	408.466	526.482	201.638	425.217	347.704	625.196	206.652	422.054
746	Methylobacillus	13.6613	1.45939	1.24007	1.17686	0.239251	0.514668	0	10.2057	2.97741	7.10069	0	0	0	31.5323	0	22.8441	12.2512	14.4825	7.5874	83.4665	0	0	0	52.6025	14.5151
716	Methanobrevibacter	551.147	0.232739	0.198157	1.17452	0.240188	0.515826	672.874	579.871	421.876	528.558	628.53	506.451	413.549	395.366	474.909	461.777	749.162	678.905	643.243	378.674	613.915	469.549	798.671	305.595	750.319
1003	Raoultella	145.369	-0.502829	0.430435	-1.16819	0.242731	0.519564	81.0464	164.22	402.637	308.436	81.9822	49.4808	97.6436	201.321	238.648	62.0054	128.638	99.6042	69.9727	310.144	52.9905	74.2957	123.665	147.162	68.1093
1231	Thiocystis	43.665	1.089	0.931954	1.16851	0.242599	0.519564	22.6176	20.4115	24.9644	15.089	29.8117	0	0	29.1067	0	141.96	16.5391	19.5071	7.16588	243.957	23.2641	0	17.1757	193.502	24.564
441	Ferroplasma	90.8311	-0.445943	0.383695	-1.16223	0.245141	0.522224	77.2768	69.5845	162.383	293.791	114.278	37.8383	68.9249	80.0435	78.7538	48.9516	96.1721	72.7081	107.488	42.6119	95.6414	86.183	101.337	28.1799	63.6431
570	Humibacter	5.39726	3.11855	2.68348	1.16213	0.245183	0.522224	0	10.2057	0	0	0	0	0	0	0	0	7.96329	0	0	61.2088	0	0	0	23.1701	0
735	Methanosarcina	1056.92	0.212519	0.182739	1.16296	0.244844	0.522224	1297.69	1029.85	775.5	901.344	1147.75	1030.37	1188.95	824.69	971.297	667.374	1261.88	1159.19	1257.82	857.802	1044.3	956.929	1882.46	747.706	1078.58
152	Bosea	297.866	0.647566	0.559252	1.15791	0.246899	0.522471	98.0096	103.913	16.0322	63.4625	573.875	390.025	206.775	344.43	200.464	355.715	150.077	110.836	103.695	631.71	515.688	335.817	41.2217	768.998	648.713
235	Candidatus Pelagibacter	2499.14	-0.689116	0.597278	-1.15376	0.248598	0.522471	723.764	348.851	516.465	379	2419.72	5073.24	6611.04	6849.78	2839.91	4712.41	638.901	1442.64	443.02	200.466	4566.23	2998.58	3948.7	814.712	1956.19
258	Caproiciproducens	13.0327	1.17084	1.01884	1.14919	0.250476	0.522471	21.6752	15.7725	5.03869	11.5386	0	0	0	26.6812	0	0	14.7015	15.0736	18.547	48.4692	23.2641	0	0	35.6945	11.1655
390	Dictyoglomus	109.42	0.301537	0.261221	1.15434	0.248362	0.522471	121.57	102.985	108.79	70.5631	104.341	104.783	57.4374	82.469	66.8214	161.54	138.439	161.081	115.076	67.359	164.141	101.042	63.5502	108.336	178.647
439	Ferriphaselus	4.25663	2.8368	2.45509	1.15547	0.247896	0.522471	0	9.27794	0	0	0	0	0	0	0	0	6.73817	0	4.63675	107.335	0	0	0	59.4909	0
630	Kyrpidia	25.3118	0.853329	0.743061	1.1484	0.250804	0.522471	16.0208	34.3284	6.87094	19.5269	0	32.017	0	29.1067	0	44.0565	20.2145	15.0736	29.9281	72.0448	31.0188	32.6901	0	54.4811	43.5453
653	Lentzea	44.7573	0.860133	0.748061	1.14982	0.25022	0.522471	33.9264	45.4619	5.95481	13.3138	44.7176	61.1234	0	43.6601	0	75.0592	52.0677	31.6251	24.0268	193.584	45.2358	41.6056	0	113.346	25.6806
727	Methanolinea	4.01151	3.14587	2.73534	1.15008	0.250109	0.522471	0	0	0	6.21311	0	0	0	0	0	0	38.5913	0	0	18.8898	0	0	0	12.5244	0
769	Microchaete	96.8722	0.286307	0.247788	1.15545	0.247904	0.522471	117.8	70.5123	57.2578	71.0069	106.825	104.783	86.1561	97.0224	100.232	68.5323	62.4812	94.8753	113.39	59.598	134.415	89.1549	118.512	112.72	175.298
956	Pontibacter	208.419	-0.301721	0.261211	-1.15509	0.248054	0.522471	183.768	163.292	151.161	315.537	509.283	177.549	218.262	184.343	238.648	151.75	138.439	167.288	160.6	255.818	158.972	151.563	190.65	291.192	151.85
1006	Reinekea	34.4526	1.0725	0.934016	1.14826	0.250859	0.522471	20.7328	25.9782	28.6289	22.6335	0	0	0	53.3623	38.1836	35.8979	10.4135	23.3494	13.0672	179.819	86.5943	0	25.7636	90.1756	0
1119	Sphingomonas	1527.3	0.728037	0.634151	1.14805	0.250947	0.522471	437.274	391.529	103.064	141.57	2948.87	3035.8	1608.25	1055.12	245.807	1687.2	363.861	430.929	439.226	1755.87	3462.48	3182.83	204.391	2379.63	5145.04
1166	Synechocystis	48.8273	0.573415	0.496561	1.15477	0.248184	0.522471	30.1568	32.4728	41.2256	53.2552	37.2646	0	0	55.7879	26.2513	115.852	33.0783	52.61	75.874	100.013	56.8679	50.5211	73.8556	61.3695	31.2633
1214	Thermomicrobium	6.86799	2.37946	2.05798	1.15621	0.247596	0.522471	0	11.1335	0	10.651	0	0	0	0	0	0	7.35073	0	21.9192	44.369	0	0	0	35.0683	0
433	Faecalibacterium	63.1495	0.508832	0.446781	1.13888	0.254751	0.528691	85.7584	52.8843	9.84834	26.6276	99.3723	78.5872	0	67.9157	62.0484	40.793	40.429	46.6987	48.8966	103.235	76.2547	142.648	48.092	82.661	87.0906
904	Parashewanella	639.505	-0.754955	0.662436	-1.13966	0.254426	0.528691	105.549	417.507	1260.59	929.747	201.229	183.37	195.287	2369.77	2076.24	182.753	287.291	160.785	117.605	613.406	155.094	187.225	2454.41	147.788	104.955
905	Parolsenella	16.6843	1.25609	1.10609	1.13561	0.256118	0.530676	0	24.1226	6.18384	6.21311	0	29.1064	0	0	0	34.2662	0	13.0047	29.0851	33.3866	29.7264	32.6901	0	20.039	59.1769
291	Chroococcidiopsis	137.099	0.380811	0.335691	1.13441	0.256622	0.530871	153.611	156.797	54.7385	102.96	129.184	136.8	120.619	97.0224	157.508	89.7447	87.5962	119.111	148.797	79.9521	211.962	219.915	41.2217	169.079	328.265
694	Marinomonas	559.392	-0.594632	0.524796	-1.13307	0.257183	0.531162	193.192	424.93	2267.87	1142.77	163.964	125.157	310.162	667.029	892.543	469.936	373.05	277.532	207.811	1581.03	192.575	219.915	654.395	273.658	190.929
859	Ochrobactrum	89.2773	0.3219	0.284334	1.13212	0.257583	0.531162	80.104	91.8516	105.125	43.048	99.3723	93.1404	97.6436	75.1924	57.2755	58.742	81.4706	81.8706	83.0399	598.03	94.349	104.014	61.8326	231.075	71.4589
451	Fischerella	246.377	0.186982	0.165443	1.13019	0.258395	0.53199	227.119	276.483	207.273	270.714	221.103	177.549	264.212	186.768	1217.1	233.336	252.375	308.566	325.837	261.382	193.868	273.408	352.102	176.594	226.659
113	Atopobium	4.78363	2.04104	1.81852	1.12236	0.261709	0.537956	0	0	12.5967	4.88173	0	0	0	0	0	0	13.4763	15.3692	0	10.2503	14.217	0	0	0	20.0978
1230	Thioclava	13.7618	1.53238	1.37072	1.11794	0.263595	0.540975	9.424	25.0504	4.58062	7.98828	0	0	0	0	0	24.4758	12.8638	7.09348	9.69502	102.063	0	0	0	58.2384	0
294	Chthonomonas	14.648	1.15748	1.03735	1.1158	0.264509	0.541992	16.9632	16.7003	2.29031	11.0948	0	0	0	0	0	44.0565	12.8638	24.8272	25.2913	35.7295	19.3868	0	0	40.0781	29.0302
978	Pseudohongiella	57.4435	0.855748	0.769275	1.11241	0.265962	0.544109	13.1936	26.906	45.3482	6.21311	44.7176	81.4979	91.8998	46.0856	64.4349	0	23.2773	36.9452	13.9102	353.927	50.4056	0	17.1757	125.244	50.2446
1070	Salinivirga	58.8535	0.337967	0.304485	1.10996	0.267016	0.545403	37.696	50.1009	64.8158	44.8231	59.6234	49.4808	57.4374	53.3623	57.2755	52.2151	160.491	55.5656	56.0625	55.9372	55.5754	35.6619	70.4205	72.6415	29.0302
212	Candidatus Izimaplasma	68.7535	-0.350641	0.318207	-1.10193	0.270493	0.551636	53.7168	39.8951	120.699	90.9776	74.5293	136.8	91.8998	46.0856	54.889	55.4785	116.999	41.9697	54.3764	38.5117	50.4056	71.3239	60.115	35.0683	72.5755
1201	Thermobaculum	11.9251	1.09937	1.00142	1.0978	0.27229	0.554427	9.424	14.8447	13.2838	5.32552	0	0	0	0	0	32.6344	19.6019	12.7091	9.27349	24.7471	24.5566	0	0	40.0781	20.0978
213	Candidatus Kinetoplastibacterium	293.311	-0.398468	0.364195	-1.09411	0.273908	0.555754	202.616	191.126	510.053	242.311	243.462	203.745	252.725	354.132	937.886	172.962	651.152	170.835	186.313	147.604	211.962	270.436	1501.16	184.735	189.813
336	Cyanothece	275.377	0.203983	0.186563	1.09337	0.274229	0.555754	315.704	227.31	140.854	242.311	313.023	337.634	281.443	283.791	241.034	197.438	201.533	363.245	380.635	258.893	302.434	267.465	295.422	264.891	317.099
437	Fermentimonas	68.3355	-0.693799	0.633662	-1.0949	0.273559	0.555754	40.5232	37.1118	46.0353	94.9718	32.296	58.2128	143.593	0	305.469	78.3226	58.8058	47.2898	72.0803	32.9473	62.0377	0	113.36	40.7043	34.6129
379	Desulfurispirillum	4.42947	2.67926	2.45563	1.09106	0.275245	0.556071	0	11.1335	0	0	0	0	0	0	0	0	6.12561	3.54674	0	59.3052	0	0	0	62.622	0
527	Halobacteriovorax	148.58	-0.284986	0.260973	-1.09201	0.274827	0.556071	123.454	106.696	263.386	221.453	131.668	96.051	132.106	177.066	202.851	161.54	99.2349	130.638	131.937	118.903	137	95.0985	279.964	114.598	99.3726
232	Candidatus Nitrosotenuis	54.7558	0.531367	0.487547	1.08988	0.275767	0.556258	27.3296	25.9782	29.316	27.959	111.794	32.017	103.387	50.9368	0	48.9516	35.5285	38.7186	42.5738	46.4191	54.283	104.014	41.2217	128.375	91.5568
80	Anaerolinea	22.0618	1.06173	0.981958	1.08123	0.279593	0.557035	28.272	15.7725	33.4386	10.651	0	0	0	55.7879	0	0	6.12561	19.5071	16.8609	60.1838	20.6792	29.7183	0	76.3988	45.7784
203	Candidatus Evansia	28.0283	-1.14932	1.06223	-1.08198	0.279259	0.557035	13.1936	16.7003	74.8932	28.4028	0	0	0	38.809	57.2755	148.487	17.1517	7.6846	12.6457	14.204	0	0	89.3137	13.7768	0
370	Desulfoglaeba	35.2764	0.987966	0.9081	1.08795	0.276618	0.557035	16.0208	18.5559	4.80966	12.87	39.7489	64.034	0	43.6601	0	42.4248	36.7537	22.7582	18.1255	283.054	18.0943	0	0	618.705	26.7971
445	Fictibacillus	129.237	-0.274492	0.252834	-1.08566	0.27763	0.557035	196.019	160.508	122.074	148.671	119.247	104.783	120.619	92.1713	100.232	234.968	118.837	159.012	138.681	83.7594	89.1792	172.366	142.558	61.3695	90.4402
608	Jonquetella	2.91998	3.06701	2.83477	1.08193	0.279286	0.557035	0	0	3.89353	0	0	0	0	0	0	0	0	0	5.05827	28.9936	0	0	0	17.5342	0
851	Obesumbacterium	43.1156	-1.04989	0.968659	-1.08385	0.27843	0.557035	19.7904	36.184	274.837	105.623	0	0	0	38.809	73.9808	21.2124	28.7904	33.3985	10.1165	87.7131	32.3113	0	32.6339	23.7963	0
887	Paludisphaera	16.279	1.56643	1.44533	1.08379	0.278459	0.557035	11.3088	10.2057	2.97741	0	0	0	0	26.6812	33.4107	0	39.8165	9.75353	10.5381	494.21	0	0	0	156.555	0
1285	Xylanimonas	12.4171	1.51642	1.39664	1.08576	0.277584	0.557035	0	15.7725	0	0	0	0	0	29.1067	0	21.2124	15.9266	7.98016	6.32284	79.6593	18.0943	0	0	30.6848	11.1655
273	Cellvibrio	135.349	-0.355549	0.329336	-1.07959	0.280323	0.557633	96.1248	147.519	246.896	257.844	81.9822	93.1404	103.387	184.343	200.464	94.6399	88.2088	94.2841	91.8919	980.951	69.7924	98.0704	108.207	299.959	88.2071
285	Chloroherpeton	35.2298	0.957356	0.888431	1.07758	0.281221	0.55856	77.2768	59.3788	28.8579	29.2904	0	46.5702	0	0	0	0	30.0155	86.5995	117.183	52.4228	23.2641	32.6901	17.1757	56.3598	12.282
153	Boseongicola	23.73	1.22535	1.13849	1.07629	0.281799	0.558852	12.2512	19.4837	12.3677	30.1779	0	0	0	0	35.7972	34.2662	18.3768	13.8914	15.1748	164.59	18.0943	0	0	76.3988	0
122	Avibacterium	128.266	-0.688728	0.640899	-1.07463	0.282541	0.559395	51.832	105.769	426.685	283.14	49.6862	29.1064	0	303.195	281.604	31.0027	114.549	121.771	67.4436	236.928	18.0943	86.183	159.734	51.35	18.9813
362	Desulfobacca	25.6032	1.24176	1.15648	1.07374	0.282937	0.559395	16.0208	37.1118	10.9935	9.76345	27.3274	37.8383	0	0	0	16.3172	30.628	19.8026	29.5066	94.5954	0	0	0	156.555	0
1218	Thermoproteus	36.4676	0.69463	0.650491	1.06786	0.285586	0.563771	59.3712	45.4619	12.5967	28.8466	44.7176	43.6596	0	0	0	44.0565	14.7015	35.1718	60.6992	23.7221	95.6414	68.3521	17.1757	35.0683	63.6431
569	Hoyosella	8.49545	1.53454	1.4438	1.06285	0.287851	0.566515	10.3664	23.1948	4.58062	5.32552	0	0	0	0	0	0	17.1517	14.187	11.8026	54.7658	0	0	0	20.039	0
587	Ignicoccus	4.80565	1.49909	1.4104	1.06288	0.287836	0.566515	0	12.9891	2.74837	8.43207	0	0	0	0	0	0	21.4396	5.32011	6.74436	10.6896	12.9245	0	0	10.0195	0
169	Buttiauxella	78.1986	-1.20721	1.13721	-1.06156	0.288437	0.566807	16.9632	86.2848	374.237	272.489	0	0	0	111.576	207.624	0	60.031	26.6005	16.0179	202.077	0	0	58.3975	40.0781	13.3986
132	Barnesiella	17.9888	0.858274	0.812606	1.0562	0.290877	0.569873	41.4656	12.0613	5.03869	13.7576	32.296	0	0	24.2556	0	0	12.8638	30.1473	33.7218	28.9936	14.217	0	27.4812	37.5732	27.9136
609	Kangiella	265.856	-0.454129	0.429645	-1.05699	0.290518	0.569873	124.397	204.115	507.075	500.599	136.637	128.068	126.362	397.792	608.552	314.922	100.46	168.766	136.573	719.862	104.689	133.732	219.849	273.658	145.151
902	Parasaccharibacter	6.90182	1.95669	1.86699	1.04804	0.29462	0.576333	0	0	0	0	29.8117	0	0	0	0	0	9.80097	6.50235	8.85197	34.2652	0	0	20.6109	21.2915	0
855	Oceanimonas	33.263	1.34383	1.286	1.04497	0.296038	0.578235	10.3664	38.9673	35.7289	40.829	0	0	0	65.4901	0	0	28.7904	26.8961	23.1837	244.982	0	29.7183	0	87.0445	0
146	Blastomonas	19.6042	1.33752	1.2827	1.04274	0.29707	0.578504	17.9056	35.2562	0	6.6569	32.296	0	0	0	0	21.2124	27.5652	14.7781	11.8026	128.714	0	0	0	65.1268	11.1655
1261	Verminephrobacter	23.1853	0.957644	0.91766	1.04357	0.296683	0.578504	21.6752	21.3393	2.74837	4.88173	32.296	0	0	0	54.889	22.8441	28.7904	15.6648	20.6546	87.4202	21.9717	0	0	80.7823	24.564
750	Methylocella	30.7736	1.42698	1.3699	1.04167	0.297565	0.578599	26.3872	37.1118	15.3451	53.699	37.2646	0	0	0	0	0	79.6329	34.2851	28.6635	139.55	0	0	0	132.759	0
1273	Wenyingzhuangia	158.624	-0.273333	0.262686	-1.04053	0.298095	0.57876	154.554	146.591	237.505	218.79	134.153	253.225	143.593	138.257	102.619	190.911	102.298	158.717	180.412	46.1262	148.632	166.422	166.604	134.637	189.813
1072	Salmonella	1060.95	-0.288919	0.278394	-1.03781	0.299361	0.580347	702.088	915.733	2130.68	1679.76	842.181	730.57	654.786	1418.95	1844.75	680.428	705.058	784.716	730.077	1730.1	858.188	983.675	1212.61	730.798	822.894
1138	Steroidobacter	70.6272	0.759754	0.733094	1.03637	0.300032	0.580779	115.915	104.841	27.9418	47.9297	59.6234	66.9447	80.4124	29.1067	0	0	93.7218	147.781	129.829	112.167	58.1603	83.2112	0	155.302	29.0302
1122	Sphingosinicella	43.3708	0.819891	0.79212	1.03506	0.300642	0.581091	21.6752	31.545	2.97741	11.9824	67.0763	49.4808	0	41.2345	0	93.0081	47.1672	14.4825	39.2016	188.605	37.4811	41.6056	0	110.841	25.6806
200	Candidatus Desulforudis	8.60057	1.93568	1.87556	1.03206	0.302045	0.582147	0	0	0	0	0	37.8383	0	0	0	0	6.12561	12.4136	7.5874	45.8334	0	0	0	41.3305	12.282
1291	Zhongshania	51.0291	0.692874	0.67141	1.03197	0.302087	0.582147	18.848	27.8338	99.8576	47.0421	0	49.4808	0	89.7457	35.7972	24.4758	27.5652	21.8716	14.7533	272.364	36.1887	47.5493	41.2217	87.0445	27.9136
155	Brachyspira	1021.85	-0.214473	0.20807	-1.03077	0.302647	0.582359	1146.9	976.967	1695.75	1270.14	1105.52	1088.58	890.28	754.349	1059.6	933.345	12115.2	1079.69	1071.51	501.678	920.226	915.323	1480.55	538.549	954.647
255	Candidatus Walczuchella	1.14541	3.05431	2.97035	1.02827	0.303824	0.583387	0	0	0	0	0	0	0	0	0	0	9.18841	0	0	3.80725	0	0	0	8.76708	0
663	Limnobaculum	112.812	-0.906639	0.882225	-1.02767	0.304104	0.583387	28.272	62.1622	388.208	306.661	0	29.1064	74.6686	196.47	362.745	0	224.81	53.4966	31.6142	174.694	14.217	0	139.123	38.1994	18.9813
861	Odoribacter	75.9008	0.393632	0.383729	1.02581	0.304983	0.583387	124.397	116.902	36.645	74.1135	54.6548	98.9617	0	41.2345	31.0242	75.0592	55.1305	117.338	110.017	62.5267	89.1792	118.873	65.2677	61.3695	109.422
1225	Thermovibrio	2.70659	2.51348	2.44873	1.02644	0.304684	0.583387	0	0	0	6.21311	0	0	0	0	0	0	0	8.27572	9.27349	12.0075	0	0	0	15.6555	0
62	Alkalitalea	94.0072	0.299516	0.29347	1.0206	0.307444	0.585546	106.491	75.1513	43.974	68.788	81.9822	93.1404	103.387	80.0435	100.232	96.2716	42.2667	97.2398	104.538	101.624	80.132	98.0704	247.33	89.5494	75.9251
1123	Spiribacter	14.4708	1.41783	1.38722	1.02207	0.30675	0.585546	11.3088	16.7003	20.1547	11.5386	0	0	0	0	0	19.5807	15.9266	5.91123	14.3318	217.159	0	0	0	152.171	0
1294	Zunongwangia	116.45	0.208459	0.204261	1.02055	0.307468	0.585546	121.57	80.7181	77.6416	104.291	106.825	128.068	109.131	133.406	88.2997	138.696	172.13	128.865	147.111	74.9734	127.953	124.817	133.971	125.87	88.2071
1199	Thermoanaerobacterium	526.862	-0.278433	0.273112	-1.01948	0.307974	0.585649	466.488	368.334	662.587	510.806	742.808	602.502	918.998	475.41	503.547	496.043	494.949	399.304	417.729	378.382	408.415	531.957	1125.01	192.249	314.866
923	Persicobacter	91.9038	-0.263844	0.259822	-1.01548	0.309878	0.588404	92.3552	116.902	161.009	99.8535	39.7489	90.2298	74.6686	70.3412	105.005	141.96	49.6174	105.515	106.224	64.5767	103.396	62.4084	91.0313	92.0543	79.2748
1063	Salinicola	7.72681	1.91109	1.89571	1.00811	0.3134	0.593375	13.1936	19.4837	0	0	0	0	0	0	0	0	11.0261	6.79792	7.5874	210.424	0	0	0	85.7921	0
1168	Syntrophobotulus	38.5257	0.637703	0.632587	1.00809	0.313412	0.593375	48.0624	32.4728	9.84834	24.4086	0	55.3021	0	33.9578	0	99.535	47.1672	69.7525	49.7397	62.966	29.7264	35.6619	36.069	58.2384	39.0791
637	Lacinutrix	414.286	-0.134658	0.134097	-1.00418	0.315291	0.596062	448.583	363.695	397.369	456.663	454.628	413.311	465.243	375.962	384.223	562.944	312.406	437.431	428.267	297.404	444.603	386.338	487.79	358.198	396.374
2	Acetoanaerobium	132.574	-0.337611	0.336583	-1.00306	0.315834	0.596217	138.533	67.729	216.893	92.309	77.0136	93.1404	103.387	123.704	124.097	432.406	131.701	106.698	134.466	159.172	100.811	89.1549	142.558	70.1366	115.004
584	Ichthyobacterium	5182.49	-0.778326	0.784216	-0.99249	0.320958	0.605009	1046.06	823.881	167.422	246.749	7102.64	6193.84	10511	6648.46	1701.56	30137.9	989.898	570.138	386.958	58.573	11294.7	5587.04	2736.09	3464.87	8799.5
813	Natronococcus	7.58623	2.05921	2.07714	0.991366	0.321507	0.605162	0	29.6894	0	0	0	0	0	0	0	0	7.35073	6.79792	16.0179	64.8696	0	0	0	19.4128	0
394	Dokdonia	266.044	-0.173687	0.175562	-0.98932	0.322507	0.606163	238.427	240.299	274.379	260.063	412.395	250.315	315.906	247.407	233.875	337.766	237.061	247.976	272.725	138.818	305.019	303.127	237.025	281.173	221.076
797	Muriicola	55.0142	-0.3536	0.358088	-0.987468	0.323413	0.606986	39.5808	29.6894	62.7546	39.9414	44.7176	96.051	63.1811	77.6179	62.0484	99.535	22.0522	36.6496	46.3675	20.5006	64.6226	47.5493	29.1987	99.5689	63.6431
447	Filimonas	85.0051	0.29338	0.298238	0.983711	0.325258	0.609116	84.816	100.202	27.0257	82.5456	111.794	107.694	97.6436	60.639	33.4107	66.9006	59.4184	125.318	87.6767	73.5091	118.906	92.1267	58.3975	96.4378	130.636
460	Fluoribacter	92.2044	-0.234328	0.238574	-0.982202	0.326	0.609116	119.685	102.057	101.003	74.5573	126.7	101.872	126.362	114.001	90.6862	42.4248	50.8426	102.264	112.968	106.603	73.6698	71.3239	92.7489	59.4909	82.6244
559	Hathewaya	150.512	-0.374286	0.381223	-0.981803	0.326197	0.609116	96.1248	95.5628	516.007	153.553	186.323	93.1404	86.1561	177.066	212.397	65.2689	116.387	124.136	155.12	89.9096	158.972	80.2394	259.353	64.5006	129.519
881	Paenibacillus	4092.54	0.204725	0.208822	0.980377	0.3269	0.609116	3424.68	3191.61	2695.93	3338.21	5515.16	4636.65	4376.73	3131.4	2866.16	4993.07	3056.68	3570.68	3844.28	3663.89	5808.28	6957.05	2926.74	3741.66	6019.3
1267	Vogesella	21.4574	1.37093	1.39822	0.980481	0.326849	0.609116	10.3664	12.9891	37.3321	59.9121	0	0	0	0	0	0	16.5391	8.86685	11.8026	173.669	14.217	0	0	61.9957	0
544	Haloprofundus	74.0369	0.347753	0.355306	0.978741	0.327708	0.609744	80.104	87.2126	22.4451	46.5983	109.31	101.872	74.6686	63.0646	23.8648	48.9516	102.91	90.7374	77.5601	68.5304	99.5188	133.732	29.1987	42.5829	103.839
965	Propionimicrobium	6.36656	1.22628	1.25617	0.9762	0.328966	0.61033	16.9632	12.9891	2.97741	4.43793	0	0	0	0	0	0	11.0261	6.50235	13.4887	10.836	0	0	0	19.4128	22.3309
1079	Sebaldella	276.896	-0.324091	0.331944	-0.976342	0.328895	0.61033	366.594	327.511	745.955	270.714	250.915	291.064	183.8	223.152	190.918	202.333	267.077	355.856	367.568	88.4452	289.509	276.38	149.429	98.9427	314.866
1	Acaryochloris	83.7669	0.331411	0.34028	0.973938	0.330088	0.611515	89.528	88.1404	21.5289	55.918	139.121	110.604	57.4374	60.639	35.7972	88.113	46.5546	85.7129	97.7932	119.342	93.0565	157.507	48.092	83.9134	112.771
274	Cetia	45.0429	0.366914	0.377461	0.972059	0.331021	0.611515	77.2768	58.451	40.7676	30.6217	39.7489	46.5702	0	31.5323	42.9566	21.2124	77.1827	59.7034	57.7486	22.5506	45.2358	50.5211	85.8786	38.8256	29.0302
1167	Syntrophobacter	55.436	0.669068	0.687658	0.972967	0.33057	0.611515	67.8528	56.5954	7.55803	19.9707	84.4665	46.5702	57.4374	55.7879	0	39.1613	35.5285	43.7431	28.242	149.654	38.7736	83.2112	0	214.167	24.564
647	Legionella	1715.63	-0.156574	0.161237	-0.971079	0.331509	0.611545	2030.87	1828.68	2291.92	2178.14	1353.95	1440.77	1183.21	1879.81	2126.35	1708.41	1927.73	1836.03	1814.23	1749.43	1235.58	1286.8	2028.45	1380.19	1316.41
1172	Tabrizicola	82.3679	0.522935	0.539597	0.969122	0.332484	0.612471	65.968	72.3679	18.0935	29.2904	146.574	151.353	68.9249	38.809	0	93.0081	38.5913	64.728	68.2866	82.5879	140.877	133.732	25.7636	118.356	207.678
222	Candidatus Mikella	12.6619	-1.29181	1.34866	-0.957853	0.338137	0.620073	9.424	14.8447	99.1705	23.9648	0	0	0	0	28.6377	0	15.9266	19.5071	8.00893	14.204	0	0	0	6.88842	0
237	Candidatus Phycorickettsia	60.5561	-0.445881	0.465876	-0.957081	0.338526	0.620073	53.7168	52.8843	45.5772	41.7166	64.592	125.157	0	60.639	64.4349	181.121	94.9469	50.2455	60.6992	16.254	42.6509	95.0985	20.6109	34.4421	45.7784
760	Methylotenera	63.7336	-0.390322	0.407571	-0.957678	0.338225	0.620073	33.9264	74.2235	118.638	101.629	34.7803	58.2128	80.4124	84.8946	57.2755	76.6909	56.3556	57.9301	53.5334	96.0597	43.9434	0	66.9853	86.4183	29.0302
911	Pectobacterium	623.669	-0.397234	0.414604	-0.958104	0.338011	0.620073	416.541	827.592	1579.63	1298.1	248.431	206.655	281.443	853.797	992.775	331.239	610.723	473.785	478.006	1409.56	248.151	329.873	592.562	399.528	271.321
538	Halomicrobium	7.21744	1.39338	1.46537	0.950876	0.341667	0.622752	10.3664	0	3.20644	5.32552	0	0	0	0	0	21.2124	13.4763	13.3003	5.90131	43.0512	0	0	0	21.2915	0
594	Iodobacter	28.8976	0.815222	0.857773	0.950393	0.341913	0.622752	12.2512	22.2671	43.5159	35.0597	0	0	0	80.0435	0	17.9489	49.6174	23.9405	26.9774	111.289	23.2641	0	29.1987	51.35	22.3309
867	Olleya	376.468	0.282999	0.297486	0.951301	0.341452	0.622752	307.223	293.183	187.348	241.424	566.422	468.613	390.574	395.366	159.894	404.667	494.337	295.562	333.003	141.747	558.339	757.816	334.927	319.998	502.446
910	Paucibacter	58.523	0.82252	0.862883	0.953223	0.340477	0.622752	12.2512	25.9782	10.3064	11.5386	27.3274	81.4979	114.875	82.469	0	66.9006	15.314	22.4627	26.1344	154.047	281.754	0	0	137.768	41.3122
778	Microvirgula	6.62998	1.7915	1.88862	0.94858	0.342834	0.623554	9.424	20.4115	0	0	0	0	0	0	0	0	11.0261	6.50235	11.8026	178.501	0	0	0	63.8744	0
332	Curvibacter	11.9238	1.43687	1.52046	0.945025	0.344646	0.624219	20.7328	16.7003	0	4.88173	0	0	0	0	0	22.8441	19.6019	7.98016	9.27349	60.0373	0	0	0	64.5006	0
571	Hungateiclostridium	624.928	0.316445	0.334669	0.945545	0.344381	0.624219	451.41	410.085	410.653	418.941	981.302	957.6	591.605	514.219	317.402	546.627	304.443	435.362	429.531	404.154	1160.62	1028.25	391.606	525.398	1594.43
996	Pyrococcus	131.866	0.238922	0.25238	0.946673	0.343806	0.624219	210.155	131.747	113.37	81.658	99.3723	142.621	149.337	84.8946	78.7538	120.747	124.35	140.983	158.914	73.2163	148.632	136.704	249.048	110.215	150.734
78	Anaerobutyricum	81.787	-0.281876	0.298999	-0.942732	0.345818	0.624796	86.7008	85.357	193.76	92.309	74.5293	66.9447	97.6436	55.7879	83.5267	55.4785	83.3083	104.924	119.712	71.6055	65.915	47.5493	58.3975	35.6945	74.8086
826	Niabella	363.804	0.463882	0.492175	0.942514	0.345929	0.624796	125.339	124.324	89.0931	177.074	742.808	424.953	356.112	259.535	212.397	574.366	82.6957	136.845	135.73	138.964	1156.74	555.732	412.217	497.218	710.123
486	Geoglobus	21.8647	0.866968	0.923354	0.938933	0.347765	0.627236	32.0416	39.8951	8.70319	23.0773	0	0	0	29.1067	0	22.8441	41.0416	45.812	40.0446	44.6619	16.8019	0	0	20.039	51.3611
329	Cuniculiplasma	33.0457	0.587887	0.627178	0.937354	0.348577	0.627826	36.7536	38.0396	23.1322	36.3911	0	0	0	24.2556	83.5267	21.2124	30.0155	40.7875	47.632	35.5831	27.1415	32.6901	101.337	12.5244	36.846
147	Blattabacterium	549.131	0.283472	0.303077	0.935316	0.349626	0.62884	719.994	592.86	374.466	542.759	561.454	526.825	407.805	361.408	291.15	598.842	1157.13	775.849	704.364	197.391	511.811	410.112	436.263	269.274	993.726
434	Faecalibaculum	6.73344	1.54215	1.65446	0.932117	0.351276	0.630059	21.6752	10.2057	2.51934	0	0	0	0	0	0	0	0	6.50235	13.0672	39.6832	0	0	0	17.5342	16.7482
883	Paenisporosarcina	126.774	0.352359	0.37767	0.932982	0.350829	0.630059	152.669	123.397	120.241	147.783	91.9194	96.051	103.387	106.725	93.0726	84.8495	514.551	133.298	142.053	74.827	74.9622	95.0985	123.665	67.6317	62.5266
698	Marivirga	234.09	0.312614	0.337134	0.92727	0.353786	0.633684	181.883	116.902	78.5577	119.38	437.238	241.583	287.187	203.747	221.942	217.019	300.767	168.175	150.484	90.9346	336.037	285.296	498.096	221.056	291.419
267	Cedecea	192.175	-0.419787	0.457169	-0.918233	0.358497	0.635094	106.491	217.104	452.337	370.567	81.9822	64.034	183.8	237.705	400.928	68.5323	139.051	120.589	108.331	544.875	77.5471	101.042	115.077	190.997	70.3424
290	Chromohalobacter	22.3691	1.42243	1.54868	0.918483	0.358366	0.635094	57.4864	45.4619	4.35159	0	0	0	0	0	0	16.3172	25.115	9.45797	45.5244	132.375	0	0	0	88.9232	0
305	Cohaesibacter	20.8411	1.01914	1.10709	0.920563	0.357278	0.635094	17.9056	25.9782	32.9805	0	0	0	0	41.2345	0	21.2124	27.5652	19.5071	13.9102	87.7131	18.0943	0	0	72.0153	17.8647
324	Croceicoccus	21.1695	0.944342	1.02539	0.920955	0.357074	0.635094	29.2144	25.9782	4.35159	7.10069	0	32.017	0	29.1067	0	19.5807	36.7537	13.5958	13.0672	108.653	0	0	0	58.2384	24.564
541	Halopenitus	6.67467	1.90056	2.06619	0.919835	0.357659	0.635094	0	0	9.39028	18.6393	0	0	0	0	0	0	8.57585	0	10.9596	56.0836	0	0	0	23.1701	0
732	Methanopyrus	119.384	1.03111	1.11976	0.920838	0.357135	0.635094	159.266	156.797	60.4642	66.569	0	0	212.518	111.576	0	32.6344	197.857	160.49	392.016	306.63	0	279.352	0	132.132	0
845	Nodularia	126.143	-0.187044	0.202511	-0.923623	0.355683	0.635094	156.438	150.303	148.183	142.014	119.247	165.906	103.387	101.874	140.802	102.798	72.2822	156.056	155.542	76.7306	125.368	133.732	123.665	99.5689	122.82
929	Phoenicibacter	12.2581	1.06598	1.15483	0.923066	0.355973	0.635094	20.7328	23.1948	10.5354	6.6569	0	0	0	0	0	17.9489	41.0416	23.9405	26.5559	7.32163	36.1887	0	0	18.7866	0
966	Prosthecochloris	274.923	0.729485	0.797296	0.914949	0.360219	0.63641	43.3504	42.6785	20.3838	27.0714	1103.03	599.591	80.4124	63.0646	50.116	68.5323	36.7537	73.5948	42.9953	149.215	856.896	62.4084	42.9393	481.563	1378.93
1112	Solitalea	105.294	-0.236689	0.258958	-0.914005	0.360714	0.63641	115.915	93.7072	140.854	68.3442	89.4351	148.443	137.85	97.0224	100.232	148.487	64.9315	127.091	123.085	68.5304	102.104	32.6901	121.948	87.0445	132.869
1132	Stanieria	320.96	0.222668	0.243442	0.914665	0.360367	0.63641	389.211	340.5	269.112	281.809	278.243	221.208	321.649	351.706	231.488	293.71	648.702	376.841	581.701	316.294	217.132	249.634	286.835	203.521	238.941
160	Brevefilum	23.3769	0.770641	0.846097	0.910818	0.362391	0.637773	26.3872	28.7616	6.18384	11.0948	34.7803	0	0	0	0	66.9006	20.2145	21.8716	19.8116	69.409	34.8962	0	20.6109	51.9762	31.2633
1212	Thermogladius	0.89276	2.70888	2.97462	0.910665	0.362472	0.637773	0	0	0	0	0	0	0	0	0	0	0	4.72898	5.05827	7.17519	0	0	0	0	0
819	Negativicoccus	55.3874	-0.994372	1.09362	-0.909245	0.363221	0.638223	135.706	339.573	54.9675	68.788	27.3274	0	0	0	0	97.9033	34.3034	133.003	29.5066	13.7647	0	41.6056	0	51.35	24.564
1115	Sphaerochaeta	52.8301	0.307176	0.338333	0.907911	0.363925	0.638595	66.9104	62.1622	62.2965	29.7342	59.6234	43.6596	0	53.3623	28.6377	63.6371	33.0783	71.8215	55.641	88.5917	47.8207	41.6056	53.2447	93.9329	48.0115
1066	Salinisphaera	29.5412	0.908871	1.00332	0.905861	0.365009	0.639631	49.9472	37.1118	29.316	20.8583	24.8431	0	0	29.1067	0	16.3172	37.9788	33.1029	40.0446	106.164	0	0	0	120.86	15.6316
396	Draconibacterium	103.853	0.302441	0.334372	0.904503	0.365729	0.640025	65.968	68.6568	49.4707	66.569	126.7	104.783	86.1561	150.385	66.8214	153.382	105.973	86.0084	69.9727	88.4452	113.736	83.2112	192.368	245.478	49.128
1210	Thermodesulfovibrio	61.2844	0.461379	0.511348	0.902279	0.366909	0.641224	29.2144	24.1226	95.506	36.8348	64.592	52.3915	0	50.9368	100.232	62.0054	40.429	29.8517	22.7622	53.4479	89.1792	41.6056	240.46	99.5689	31.2633
357	Dermatophilus	6.73483	2.12721	2.37212	0.896756	0.369849	0.645492	0	0	4.35159	0	0	0	0	0	0	21.2124	0	0	9.27349	70.5805	0	0	0	22.5439	0
812	Natronobacterium	4.41794	1.90437	2.13152	0.893431	0.371627	0.647721	0	0	2.29031	0	0	0	0	0	0	16.3172	7.35073	5.32011	0	37.6332	0	0	0	15.0293	0
519	Halanaeroarchaeum	0.856932	2.63657	2.97564	0.886052	0.37559	0.651996	0	0	0	0	0	0	0	0	0	0	0	0	0	65.7482	0	0	0	16.2817	0
610	Kerstersia	0.856932	2.63657	2.97564	0.886052	0.37559	0.651996	0	0	0	0	0	0	0	0	0	0	0	0	0	38.6582	0	0	0	16.2817	0
674	Lutibacter	338.253	-0.169137	0.190549	-0.887631	0.374739	0.651996	374.133	325.656	362.785	286.247	236.009	456.97	419.293	412.345	312.629	385.086	305.668	375.659	392.859	159.758	279.17	374.45	379.583	350.683	237.824
1057	Salegentibacter	201.141	0.303856	0.345278	0.880033	0.378841	0.65676	156.438	157.725	205.212	138.907	131.668	229.94	160.825	181.917	269.672	179.489	156.203	195.662	145.004	78.195	187.406	145.62	273.094	707.002	121.704
5	Acetohalobium	67.3942	0.328427	0.376676	0.871907	0.383259	0.662046	76.3344	62.1622	102.148	81.2142	89.4351	46.5702	0	48.5112	57.2755	27.7393	93.7218	69.1614	71.6588	52.4228	56.8679	65.3802	170.04	45.0878	64.7597
51	Alcaligenes	149.152	0.310839	0.356629	0.871604	0.383425	0.662046	96.1248	140.097	89.7802	64.35	163.964	165.906	103.387	240.13	128.87	151.75	63.7063	117.338	104.116	398.736	129.245	139.676	66.9853	279.92	189.813
1065	Salinimonas	299.579	-0.395803	0.453374	-0.873016	0.382654	0.662046	164.92	261.638	743.664	513.469	119.247	128.068	206.775	623.369	541.731	76.6909	290.354	206.302	159.757	749.149	105.981	205.056	202.674	289.313	103.839
9	Acidaminococcus	74.9067	0.346988	0.399126	0.869371	0.384644	0.662386	51.832	34.3284	25.6515	39.0538	96.888	104.783	91.8998	43.6601	42.9566	135.433	39.8165	32.2162	39.6231	58.573	137	104.014	111.642	92.0543	141.801
348	Dehalobacterium	74.5896	0.5851	0.672902	0.869518	0.384564	0.662386	78.2192	54.7398	109.706	55.4742	42.2332	0	0	208.598	26.2513	26.1075	35.5285	40.4919	45.1029	399.468	52.9905	77.2676	54.9623	67.6317	42.4287
176	Caldisericum	23.9035	0.863392	0.998486	0.864701	0.387203	0.665907	13.1936	21.3393	53.3643	50.5924	0	0	0	0	31.0242	0	126.188	17.7337	14.7533	35.7295	23.2641	0	42.9393	10.6457	13.3986
253	Candidatus Thioglobus	289.921	-0.295309	0.342413	-0.862436	0.388448	0.666278	122.512	135.458	211.396	247.193	186.323	427.864	488.218	565.155	408.088	389.981	168.454	377.432	143.318	101.185	359.302	276.38	443.134	230.449	226.659
719	Methanococcoides	60.446	-0.228115	0.264276	-0.863167	0.388046	0.666278	47.12	63.09	68.7094	77.6638	44.7176	84.4085	74.6686	48.5112	90.6862	48.9516	37.9788	78.9149	73.7664	36.6081	41.3585	77.2676	53.2447	33.8159	66.9928
63	Alloactinosynnema	19.4887	1.11493	1.29597	0.860307	0.38962	0.667082	16.0208	14.8447	3.6645	9.31966	0	0	0	55.7879	26.2513	0	26.3401	14.4825	9.69502	146.286	0	0	0	47.5927	0
141	Beutenbergia	45.6015	0.712117	0.829219	0.85878	0.390462	0.667082	132.878	82.5737	15.5741	23.0773	42.2332	32.017	0	0	0	19.5807	47.7798	93.693	73.3449	120.953	15.5094	83.2112	0	53.8549	30.1467
577	Hydrogenovibrio	104.926	0.358464	0.41725	0.859111	0.390279	0.667082	51.832	61.2344	135.357	114.499	44.7176	96.051	68.9249	201.321	95.4591	58.742	271.364	93.1019	72.9234	270.461	51.6981	47.5493	48.092	142.152	68.1093
429	Euzebyella	57.19	-0.267568	0.312278	-0.856827	0.39154	0.66717	64.0832	49.1731	28.3999	47.0421	72.0449	61.1234	126.362	87.3202	50.116	47.3199	33.6909	48.1765	51.8473	46.1262	49.1132	41.6056	22.3284	87.0445	73.692
614	Kineococcus	15.8157	1.30634	1.5263	0.85589	0.392059	0.66717	10.3664	13.9169	25.6515	0	0	0	0	0	0	42.4248	25.7276	14.187	9.27349	123.882	0	0	0	35.0683	0
623	Kosakonia	305.592	-0.385158	0.449622	-0.856625	0.391652	0.66717	179.056	320.089	776.187	745.573	101.857	133.889	178.056	375.962	508.32	115.852	187.444	212.804	173.667	828.222	108.566	237.746	235.307	259.255	128.403
866	Oligotropha	116.639	0.551155	0.645682	0.853601	0.393326	0.668448	61.256	39.8951	19.0096	19.0831	263.337	165.906	91.8998	67.9157	26.2513	202.333	61.8687	72.4126	40.8877	120.368	268.83	315.014	0	156.555	223.309
36	Advenella	127.713	0.311454	0.366519	0.849763	0.395457	0.669293	213.925	244.01	69.1674	140.682	119.247	110.604	63.1811	65.4901	40.5701	76.6909	137.826	241.178	185.47	174.84	87.8867	89.1549	46.3744	162.817	157.433
355	Dermabacter	10.7347	0.864542	1.01833	0.848983	0.395891	0.669293	18.848	12.9891	4.12256	8.43207	32.296	0	0	0	0	0	14.0889	13.5958	10.1165	30.3115	18.0943	0	0	13.1506	27.9136
510	Grimontia	1036.22	-0.844042	0.993403	-0.849647	0.395521	0.669293	58.4288	7873.26	1759.65	1227.98	49.6862	64.034	86.1561	1089.08	856.746	48.9516	365.699	1053.97	64.4929	4523.89	49.1132	83.2112	283.399	70.1366	80.3913
1148	Sulfolobus	319.217	-0.22478	0.264276	-0.850552	0.395018	0.669293	377.903	325.656	522.42	471.309	322.96	442.417	264.212	232.854	241.034	213.756	232.773	330.733	341.012	162.394	337.33	395.253	434.546	113.972	302.584
292	Chryseobacterium	5117.24	0.135841	0.160321	0.847308	0.396823	0.669995	6319.74	5089.88	3854.14	4414.86	6831.85	5384.68	4181.44	4300.52	4078.49	4426.86	5420.55	5543.26	5760.53	3847.95	5943.99	4731.15	6466.66	3672.78	6958.31
585	Idiomarina	191.073	-0.379194	0.448167	-0.8461	0.397497	0.670001	68.7952	133.602	372.405	374.562	129.184	133.889	97.6436	363.834	326.947	145.223	90.0465	80.0972	67.8651	596.273	104.689	95.0985	123.665	200.39	126.17
1025	Rickettsia	1114.96	0.289614	0.342557	0.845447	0.397862	0.670001	964.076	733.885	661.9	773.532	1833.42	1958.86	758.174	958.096	496.387	946.399	711.796	865.109	854.005	400.932	1746.1	2389.35	838.175	953.733	2340.28
243	Candidatus Protochlamydia	83.0926	-0.306503	0.365811	-0.837874	0.402101	0.675555	87.6432	79.7903	41.4547	105.179	52.1705	61.1234	63.1811	60.639	102.619	259.444	47.7798	107.289	117.183	75.9985	51.6981	50.5211	121.948	45.0878	48.0115
991	Psychromicrobium	10.1347	1.07626	1.28479	0.837693	0.402203	0.675555	19.7904	32.4728	2.97741	9.76345	0	0	0	0	0	0	21.4396	19.8026	15.5963	28.7008	0	0	0	21.9177	20.0978
338	Cycloclasticus	124.701	-0.424972	0.508353	-0.835979	0.403167	0.676297	55.6016	76.0791	276.212	222.34	47.2019	43.6596	114.875	157.661	386.609	39.1613	56.3556	69.1614	67.0221	336.795	54.283	56.4648	128.818	145.283	35.7295
330	Cupriavidus	6091.69	-0.408361	0.48963	-0.83402	0.40427	0.676526	4740.27	9523.81	1230.36	1493.81	8332.37	6685.73	15427.7	5920.79	2283.86	13334.4	1144.26	4182.49	2038.48	2708.12	7935.65	8749.06	1702.11	4730.46	13578.3
401	Echinicola	204.926	0.199581	0.239737	0.8325	0.405127	0.676526	266.699	196.692	185.515	161.097	176.386	224.119	218.262	215.875	138.416	135.433	461.258	206.006	194.322	167.665	165.434	225.859	127.1	255.498	171.948
890	Pantoea	871.579	-0.340847	0.410114	-0.831102	0.405916	0.676526	503.242	929.65	2361.54	1738.34	419.848	413.311	493.962	887.755	1441.43	489.516	528.64	610.926	559.782	2450.84	369.641	463.605	642.372	746.454	509.145
1180	Tepidanaerobacter	47.7919	-0.442654	0.532475	-0.831314	0.405796	0.676526	68.7952	74.2235	108.332	118.049	34.7803	37.8383	0	24.2556	47.7296	29.371	59.4184	46.6987	78.4032	26.065	38.7736	0	37.7866	25.0488	52.4777
1268	Vulcanisaeta	58.665	0.30856	0.370397	0.833051	0.404816	0.676526	63.1408	70.5123	24.2773	47.9297	96.888	55.3021	0	70.3412	50.116	45.6882	52.0677	81.2794	67.0221	69.8483	111.151	62.4084	41.2217	25.0488	80.3913
1276	Winogradskyella	478.286	-0.151149	0.182403	-0.828656	0.407299	0.677959	440.101	363.695	530.894	402.964	409.911	625.787	465.243	676.731	560.822	544.995	485.761	432.998	417.729	305.312	533.783	356.619	699.052	497.845	337.197
535	Haloferax	86.397	0.440782	0.533654	0.825969	0.408821	0.678748	34.8688	42.6785	9.84834	12.87	57.1391	98.9617	149.337	70.3412	73.9808	195.807	45.9421	31.034	53.1118	303.994	105.981	95.0985	36.069	123.991	100.489
597	Izhakiella	23.5169	0.808864	0.978866	0.826328	0.408618	0.678748	18.848	38.9673	33.2095	35.0597	0	0	0	24.2556	0	21.2124	20.2145	20.9849	15.5963	111.874	0	0	20.6109	67.0055	18.9813
1096	Sideroxydans	66.256	0.605847	0.736619	0.82247	0.41081	0.681176	27.3296	15.7725	4.35159	4.88173	116.762	46.5702	97.6436	46.0856	23.8648	150.118	37.9788	8.86685	16.0179	91.081	155.094	193.169	0	154.05	69.2259
529	Halobacteroides	80.4888	-0.395794	0.485396	-0.815404	0.414841	0.686104	117.8	74.2235	289.954	125.15	42.2332	43.6596	0	84.8946	66.8214	57.1103	128.025	95.4664	64.0714	55.6444	37.4811	50.5211	121.948	36.3207	37.9626
715	Methanobacterium	597.066	0.290814	0.35629	0.816228	0.41437	0.686104	345.861	415.652	266.592	402.964	598.718	1376.73	689.249	388.09	298.31	621.686	449.62	459.598	470.841	247.91	1180.01	775.647	554.776	395.145	1406.85
717	Methanocaldococcus	407.736	0.280951	0.345936	0.812148	0.416707	0.687434	463.661	436.063	398.972	393.201	337.866	375.472	258.468	244.982	326.947	458.514	369.987	524.622	418.993	209.984	337.33	252.605	1434.17	127.749	377.393
762	Methylovirgula	6.68681	2.19654	2.7019	0.812959	0.416242	0.687434	0	0	0	0	0	0	0	0	0	24.4758	7.96329	0	0	62.6731	0	0	0	31.9372	0
980	Pseudomonas	5633.28	0.220146	0.271934	0.809558	0.418194	0.68901	4299.23	5720.78	4175.93	4185.42	4943.77	4901.51	5674.81	5656.41	6639.18	6060.21	4966.64	4429.29	4177.71	45518.3	4526.17	6294.33	2717.2	17015.6	5483.36
1215	Thermomonas	4.12165	1.76438	2.18397	0.807876	0.419162	0.689726	0	10.2057	0	7.98828	0	0	0	0	0	0	6.73817	3.8423	0	73.5091	0	0	0	48.2189	0
588	Ilyobacter	115.756	0.342329	0.425254	0.804998	0.420821	0.691578	101.779	94.635	5608.29	225.447	67.0763	81.4979	0	72.7668	121.71	138.696	98.6223	117.929	142.053	61.0624	157.679	157.507	281.682	39.4518	126.17
1056	Sagittula	17.4569	1.42167	1.769	0.803657	0.421595	0.691972	0	0	0	0	0	37.8383	0	33.9578	0	26.1075	18.3768	5.61567	6.74436	136.036	0	0	0	67.0055	0
865	Oligella	24.9115	0.7694	0.965038	0.797275	0.425291	0.696273	12.2512	29.6894	49.9288	37.2786	0	0	0	0	26.2513	29.371	102.298	41.6742	32.4572	55.4979	20.6792	0	0	22.5439	13.3986
971	Pseudarcicella	74.1801	-0.419797	0.526323	-0.797602	0.425101	0.696273	43.3504	46.3897	76.4964	356.81	39.7489	90.2298	0	38.809	52.5025	93.0081	58.1933	45.812	45.5244	36.6081	104.689	53.4929	27.4812	96.4378	103.839
901	Pararhodospirillum	18.5424	0.940275	1.18305	0.794786	0.426738	0.69688	0	0	11.2225	19.9707	24.8431	0	0	31.5323	23.8648	17.9489	20.8271	3.8423	7.16588	88.2988	0	0	25.7636	77.025	0
1030	Robiginitalea	22.8179	0.659198	0.828439	0.79571	0.4262	0.69688	16.9632	20.4115	24.2773	22.1897	0	66.9447	0	0	0	27.7393	19.6019	19.5071	21.4976	46.4191	21.9717	0	25.7636	80.1561	20.0978
1020	Rhodoplanes	34.0729	0.676299	0.853693	0.792204	0.428241	0.698454	21.6752	28.7616	7.78706	8.87587	0	49.4808	0	63.0646	64.4349	22.8441	31.8532	24.5316	19.39	160.344	28.4339	0	0	95.8116	20.0978
1098	Simiduia	47.9532	1.00435	1.26976	0.790977	0.428957	0.698742	0	48.2453	91.8415	36.8348	0	0	0	63.0646	59.662	24.4758	6.73817	14.7781	11.8026	380.725	0	0	18.8933	154.05	0
151	Borreliella	499.402	0.256212	0.328481	0.779991	0.435396	0.702834	599.367	405.446	667.855	471.752	429.785	459.881	321.649	511.793	434.339	264.339	676.88	494.77	533.226	183.48	336.037	368.507	1581.88	268.648	478.998
302	Clostridium	21907.7	-0.201333	0.258174	-0.779837	0.435487	0.702834	26532.3	19993	41161.3	25092.1	19027.3	16098.7	21946.8	24117.3	22957.9	16548.9	37033.6	21523.1	25876.8	12564.1	16044.5	25144.6	22568.9	7592.29	14423.5
321	Crenobacter	57.2158	0.531306	0.681357	0.779777	0.435522	0.702834	81.9888	54.7398	16.7193	42.1604	146.574	43.6596	0	0	28.6377	57.1103	59.4184	63.8413	51.0042	133.254	68.4999	68.3521	0	85.1659	85.974
400	Dysosmobacter	1.37507	2.32221	2.96323	0.783673	0.433232	0.702834	0	0	2.29031	0	0	0	0	0	0	0	0	7.38904	0	8.93238	0	0	0	7.51464	0
575	Hydrogenophaga	11370.5	0.445819	0.572293	0.779004	0.435977	0.702834	23317.8	17058.4	2724.56	17002.2	8739.8	7948.95	10821.2	2044.75	1324.5	6074.9	44427.2	16626.5	24551.2	5569.85	4051.84	15982.5	2633.04	2544.33	2595.97
646	Leclercia	195.86	-0.280444	0.360769	-0.777351	0.436952	0.702834	107.434	210.609	350.418	264.057	193.776	165.906	166.568	203.747	386.609	88.113	82.6957	115.565	106.224	510.464	139.585	196.141	140.841	175.342	117.237
679	Mageeibacillus	26.2123	-0.714589	0.922199	-0.774876	0.438413	0.702834	0	21.3393	116.577	56.8056	0	0	0	36.3834	31.0242	57.1103	18.3768	11.5269	10.9596	13.7647	16.8019	38.6338	0	26.3012	42.4287
699	Marivivens	15.0427	0.83622	1.07164	0.780316	0.435205	0.702834	27.3296	18.5559	2.97741	14.2014	0	46.5702	0	0	0	0	11.6387	23.0538	20.2331	55.6444	20.6792	0	0	28.1799	16.7482
707	Melioribacter	51.9994	0.253675	0.327384	0.774855	0.438425	0.702834	80.104	64.0178	40.7676	49.7049	37.2646	32.017	0	75.1924	54.889	34.2662	72.8947	52.61	53.1118	32.3616	37.4811	65.3802	56.6799	78.9037	70.3424
726	Methanolacinia	18.1686	0.696129	0.891866	0.780531	0.435078	0.702834	18.848	35.2562	14.1999	27.959	0	0	0	24.2556	0	17.9489	36.1411	28.965	37.5155	17.8648	37.4811	0	0	27.5537	21.2144
913	Pedobacter	633.006	0.178992	0.230451	0.7767	0.437336	0.702834	617.272	597.499	625.713	408.29	648.404	579.217	666.274	603.964	665.827	548.258	444.107	609.743	644.929	991.202	553.169	475.493	1434.17	485.946	427.637
1125	Spiroplasma	1959.15	0.270628	0.349338	0.774687	0.438525	0.702834	2586.89	1611.58	2451.32	2084.5	1381.28	1391.28	1188.95	1380.14	2233.74	1532.19	5755.62	1671.11	1717.7	1026.78	1600.06	1135.24	4383.24	646.259	1445.93
1130	Sporosarcina	647.295	0.210857	0.270283	0.780136	0.435311	0.702834	553.189	484.308	638.768	356.81	700.575	716.017	580.118	662.178	859.132	471.568	471.059	599.103	625.118	422.311	650.103	621.112	1808.6	400.781	677.743
423	Erysipelothrix	196.537	-0.251553	0.326425	-0.770631	0.440926	0.705808	205.443	163.292	338.05	208.139	149.059	128.068	178.056	116.427	207.624	429.143	343.034	183.839	172.403	107.042	264.953	86.183	250.766	87.6708	115.004
622	Kordia	140.542	0.221552	0.287921	0.769487	0.441604	0.706021	174.344	127.108	90.4673	86.0959	116.762	75.6766	201.031	109.15	128.87	199.07	69.2194	132.412	167.766	270.314	140.877	130.76	242.178	107.71	100.489
1106	Sneathia	100.549	-0.264557	0.348269	-0.759634	0.447474	0.714517	107.434	99.274	275.296	82.9894	86.9508	148.443	109.131	77.6179	33.4107	66.9006	73.5073	99.0131	115.919	38.2189	116.321	109.958	49.8096	95.1854	125.053
1173	Tamlana	112.646	-0.225146	0.296745	-0.758718	0.448021	0.714517	137.59	65.8734	146.351	115.386	99.3723	84.4085	97.6436	104.299	255.353	99.535	76.5701	99.6042	66.179	94.3025	122.783	89.1549	209.544	122.739	53.5942
120	Auritidibacter	6.35871	1.23272	1.63448	0.754196	0.450732	0.717073	13.1936	17.6281	0	7.10069	0	0	0	0	0	0	14.0889	12.7091	13.9102	28.4079	0	0	0	13.7768	0
375	Desulfotalea	77.9502	0.330285	0.437514	0.754913	0.450301	0.717073	79.1616	91.8516	48.5546	61.6873	59.6234	84.4085	57.4374	89.7457	0	122.379	62.4812	66.5013	80.9323	113.339	50.4056	92.1267	36.069	197.259	87.0906
540	Halomonas	4896.28	0.262489	0.348785	0.75258	0.451702	0.717735	8318.57	5584.39	1999.44	6250.39	4682.92	3798.38	6151.54	2083.56	2691.95	3173.7	7789.94	4517.66	7622.39	9109.86	2512.53	8894.68	2722.35	3185.58	1939.44
53	Algibacter	202.512	-0.204292	0.272765	-0.748966	0.453878	0.717847	258.218	219.887	96.1931	155.771	181.355	186.281	160.825	225.577	494.001	182.753	172.13	249.158	220.878	92.3989	210.67	199.113	865.656	154.676	192.046
69	Aminipila	28.2486	0.629392	0.840557	0.74878	0.45399	0.717847	33.9264	49.1731	73.7481	18.1955	0	0	0	0	45.3431	0	28.1778	31.6251	37.937	36.901	14.217	65.3802	36.069	42.5829	23.4475
749	Methyloceanibacter	30.1278	1.15136	1.5327	0.7512	0.452532	0.717847	0	211.537	0	0	0	29.1064	0	0	100.232	42.4248	26.9527	14.187	0	1318.33	15.5094	0	25.7636	279.294	0
1013	Rhodobaca	17.1971	0.898576	1.19847	0.74977	0.453393	0.717847	0	12.0613	2.29031	4.43793	0	40.7489	0	29.1067	0	34.2662	10.4135	13.5958	9.27349	100.013	12.9245	0	0	57.6122	0
271	Cellulosilyticum	199.125	-0.275597	0.36857	-0.747746	0.454613	0.717956	147.957	133.602	676.558	206.808	166.449	142.621	143.593	177.066	267.286	101.167	354.673	121.18	141.21	163.565	125.368	160.479	322.904	105.831	125.053
581	Hyperthermus	1.28042	2.20913	2.96441	0.745218	0.45614	0.718615	0	0	2.29031	0	0	0	0	0	0	0	0	0	6.32284	8.20022	0	0	0	7.51464	0
788	Moraxella	406.103	-0.154331	0.206903	-0.74591	0.455722	0.718615	346.803	331.222	639.684	471.309	268.305	337.634	338.881	472.984	646.736	406.299	373.05	393.984	268.931	571.087	298.556	395.253	479.203	344.421	331.614
188	Candidatus Aquiluna	4.56297	1.19598	1.62671	0.735213	0.46221	0.722029	11.3088	12.9891	3.20644	0	0	0	0	0	0	0	6.73817	9.16241	16.0179	15.3754	0	0	0	11.8982	0
221	Candidatus Midichloria	23.0725	0.618508	0.84089	0.73554	0.462011	0.722029	12.2512	13.9169	6.41287	26.1838	27.3274	0	0	0	57.2755	39.1613	13.4763	3.8423	10.1165	20.0613	58.1603	0	103.054	12.5244	34.6129
270	Cellulophaga	597.229	0.168741	0.229033	0.736751	0.461274	0.722029	700.204	619.766	437.45	514.357	531.642	625.787	516.937	574.858	599.006	515.624	591.734	656.442	561.889	278.661	727.65	549.788	1351.73	443.364	550.457
448	Filomicrobium	27.4352	0.73331	0.996025	0.736236	0.461587	0.722029	19.7904	35.2562	60.9223	20.4145	0	0	0	0	33.4107	37.5296	22.0522	26.8961	29.5066	137.207	15.5094	0	0	68.2579	14.5151
817	Nautilia	116.043	-0.186348	0.253436	-0.735284	0.462166	0.722029	129.109	108.552	105.125	98.9659	223.588	125.157	109.131	140.682	62.0484	128.906	86.3711	125.318	166.923	59.598	122.783	130.76	82.4435	77.6512	121.704
990	Psychroflexus	142.34	0.264	0.358836	0.735714	0.461905	0.722029	179.998	127.108	204.983	134.469	106.825	142.621	74.6686	75.1924	155.121	94.6399	388.976	140.392	159.757	46.1262	98.2263	62.4084	259.353	119.608	133.986
1062	Salinicoccus	14.4422	0.757045	1.0244	0.739012	0.4599	0.722029	16.0208	16.7003	32.5224	23.0773	0	0	0	0	0	17.9489	9.18841	15.6648	20.2331	27.8222	28.4339	0	22.3284	44.4616	0
35	Adlercreutzia	17.1287	0.857322	1.16856	0.733658	0.463157	0.722081	14.136	19.4837	0	0	49.6862	40.7489	0	0	0	0	8.57585	10.6402	14.3318	37.6332	33.6037	38.6338	0	30.0585	27.9136
266	Caulobacter	566.791	0.337149	0.459841	0.733187	0.463445	0.722081	1266.59	977.895	291.786	557.848	494.377	529.736	321.649	174.64	78.7538	344.293	825.12	1038.9	958.964	777.117	507.934	419.028	48.092	505.359	650.946
756	Methylophaga	128.813	-0.412453	0.563142	-0.732414	0.463916	0.722081	41.4656	67.729	265.905	122.043	47.2019	34.9277	63.1811	150.385	615.711	52.2151	80.2455	45.812	42.9953	291.108	58.1603	47.5493	170.04	201.643	49.128
677	Lysobacter	307.659	0.413498	0.569764	0.725736	0.468001	0.725821	141.36	166.075	63.2126	55.0304	206.198	162.996	304.418	169.789	1174.15	220.282	214.396	144.53	113.39	966.162	191.283	306.098	46.3744	957.49	242.29
895	Parageobacillus	80.2372	0.184012	0.2534	0.72617	0.467734	0.725821	117.8	109.48	44.4321	78.1076	67.0763	69.8553	57.4374	67.9157	62.0484	79.9544	89.4339	125.318	132.358	85.9559	64.6226	59.4366	75.5732	65.1268	72.5755
903	Parascardovia	33.238	0.472155	0.649589	0.726852	0.467316	0.725821	49.9472	33.4006	10.3064	19.9707	39.7489	72.7659	0	31.5323	0	22.8441	26.3401	34.8763	51.4257	65.8946	20.6792	50.5211	0	43.2092	58.0604
473	Gallionella	16.954	0.986424	1.36627	0.721981	0.470306	0.728524	9.424	44.5341	23.3612	20.8583	0	0	0	0	0	16.3172	15.314	17.1426	9.69502	92.8382	0	0	0	72.6415	0
1258	Variibacter	16.4161	1.011	1.41097	0.716526	0.473667	0.732854	12.2512	14.8447	38.2482	0	44.7176	0	0	0	0	0	15.314	7.6846	8.00893	85.0773	0	35.6619	0	50.0976	0
880	Paenarthrobacter	1.71244	2.11283	2.95652	0.714634	0.474835	0.733785	0	0	0	4.43793	0	0	0	0	0	0	6.73817	0	0	12.5932	0	0	0	8.76708	0
1023	Rhodothermus	47.2123	0.839678	1.17713	0.713324	0.475645	0.73416	43.3504	43.6063	12.8257	34.1721	0	0	0	0	0	208.86	75.345	44.3342	38.7801	183.041	34.8962	0	0	162.191	15.6316
76	Anabaena	580.878	-0.143602	0.203697	-0.704981	0.480822	0.735141	584.288	568.738	832.299	858.296	640.952	558.842	361.856	409.92	486.842	762.014	608.886	524.326	738.507	437.101	562.217	680.549	554.776	296.828	569.438
361	Desulfitobacterium	251.493	-0.203197	0.28747	-0.706845	0.479663	0.735141	213.925	173.497	181.393	189.944	375.131	238.672	195.287	191.619	238.648	682.06	145.177	189.455	212.447	196.22	197.745	208.028	345.232	245.478	358.411
403	Edwardsiella	13843.3	-0.546916	0.773881	-0.706719	0.479741	0.735141	1633.18	1409.32	647.013	754.893	26721.2	20170.7	36288.9	19603.4	3892.35	51637.5	1577.34	939.886	839.251	1320.97	38434.9	19688.4	4733.63	9978.18	22750.7
450	Finegoldia	170.783	-0.223019	0.315059	-0.707863	0.47903	0.735141	201.674	203.187	246.438	197.044	163.964	110.604	143.593	147.959	105.005	308.395	304.443	218.716	202.331	57.8408	115.028	151.563	132.253	65.1268	169.715
852	Oblitimonas	124.603	-0.609332	0.86262	-0.706373	0.479956	0.735141	35.8112	71.4401	455.314	518.794	0	0	0	164.938	176.599	65.2689	71.6696	109.653	36.2509	415.868	34.8962	41.6056	49.8096	98.3165	21.2144
885	Palaeococcus	4.11082	1.125	1.59531	0.70519	0.480692	0.735141	0	10.2057	5.26772	9.76345	0	0	0	0	0	0	9.18841	11.8225	10.5381	13.1789	0	0	0	8.14086	0
1017	Rhodoluna	18.1819	0.54602	0.768108	0.710864	0.477169	0.735141	11.3088	12.0613	5.95481	6.6569	0	69.8553	0	0	23.8648	21.2124	16.5391	22.7582	13.4887	44.0762	34.8962	0	17.1757	34.4421	11.1655
1244	Trichodesmium	1097.15	0.366938	0.519591	0.706205	0.480061	0.735141	551.304	374.829	209.106	386.544	3130.23	1958.86	1079.82	647.625	324.561	987.192	445.332	610.63	490.231	165.469	3188.48	2166.46	1167.95	1467.23	1493.94
706	Melaminivora	43.6296	0.575263	0.81807	0.703195	0.481934	0.735972	0	12.9891	14.887	32.3969	91.9194	78.5872	74.6686	29.1067	0	22.8441	45.9421	10.9358	16.4394	132.521	33.6037	83.2112	0	122.113	26.7971
118	Aureitalea	55.6508	0.22798	0.32602	0.699283	0.484375	0.738829	40.5232	25.9782	20.6128	62.1311	52.1705	49.4808	143.593	50.9368	40.5701	44.0565	60.6435	51.1321	43.8383	69.8483	68.4999	32.6901	72.138	78.2775	50.2446
937	Picrophilus	60.1206	0.525279	0.752949	0.697629	0.485409	0.739535	103.664	93.7072	35.2708	76.7763	0	0	80.4124	38.809	47.7296	21.2124	80.2455	75.3682	162.286	132.082	12.9245	68.3521	79.0083	34.4421	0
725	Methanohalophilus	199.156	0.289151	0.416785	0.693765	0.48783	0.742349	151.726	187.414	68.0223	67.9004	273.274	392.936	97.6436	106.725	76.3673	380.191	140.889	218.42	233.102	82.0022	242.981	267.465	133.971	125.87	537.059
579	Hylemonella	15.5689	0.84028	1.22555	0.685636	0.492943	0.748513	18.848	22.2671	4.12256	10.2072	0	58.2128	0	0	0	0	17.1517	15.0736	19.8116	63.4053	0	0	0	48.8451	17.8647
650	Lelliottia	161.469	-0.352617	0.515041	-0.684639	0.493572	0.748513	71.6224	166.075	441.801	303.555	119.247	64.034	68.9249	230.428	305.469	27.7393	86.3711	72.7081	69.1297	552.343	115.028	71.3239	96.184	143.404	62.5266
1108	Sodalis	142.949	0.243276	0.35537	0.684572	0.493614	0.748513	98.952	145.664	156.199	123.818	81.9822	90.2298	126.362	240.13	195.691	58.742	135.376	107.88	77.1386	385.557	89.1792	89.1549	221.567	209.784	82.6244
369	Desulfofarcimen	65.3601	0.257423	0.377225	0.682413	0.494978	0.749627	81.0464	49.1731	24.2773	73.2259	106.825	101.872	0	72.7668	45.3431	39.1613	50.23	53.4966	57.3271	65.4553	125.368	106.986	53.2447	60.1171	75.9251
962	Prevotella	1050.12	0.228539	0.335309	0.681577	0.495506	0.749627	798.213	681.001	535.704	606.222	1671.94	1824.97	901.767	970.224	465.363	1256.43	739.361	753.091	765.063	490.11	2034.32	1910.89	680.159	928.058	1939.44
875	Oscillibacter	18.6767	0.616732	0.907239	0.67979	0.496637	0.750461	25.4448	28.7616	21.987	35.0597	0	0	0	0	35.7972	0	16.5391	24.5316	18.9685	53.5943	14.217	0	30.9163	30.0585	18.9813
1196	Thermincola	18.992	0.816472	1.20439	0.677914	0.497826	0.751381	29.2144	13.9169	32.0644	39.0538	0	0	0	0	23.8648	0	26.3401	17.4381	34.5648	59.7445	0	0	18.8933	65.7531	0
689	Marinilactibacillus	64.3617	-0.215209	0.318234	-0.676259	0.498876	0.75209	54.6592	41.7507	110.393	50.1487	42.2332	93.1404	57.4374	123.704	47.7296	68.5323	61.2561	72.4126	57.7486	33.2402	37.4811	32.6901	92.7489	96.4378	49.128
651	Leminorella	83.2294	-0.351111	0.521474	-0.673305	0.500753	0.754041	47.12	68.6568	202.464	147.339	91.9194	46.5702	0	60.639	210.01	48.9516	31.8532	51.7233	37.094	225.945	41.3585	104.014	70.4205	39.4518	55.8273
1011	Rhizorhabdus	14.4	0.991547	1.47838	0.670696	0.502414	0.755664	24.5024	14.8447	32.5224	24.8524	0	0	0	0	0	0	21.4396	18.6204	8.85197	71.6055	0	0	0	56.3598	0
183	Caminibacter	101.315	0.29504	0.442355	0.666975	0.504788	0.756059	73.5072	63.09	169.712	86.9835	106.825	75.6766	63.1811	58.2134	143.189	71.7957	300.767	84.8262	72.0803	39.9761	103.396	41.6056	281.682	28.1799	60.2935
238	Candidatus Phytoplasma	273.188	-0.306878	0.459772	-0.667458	0.50448	0.756059	245.967	161.436	128.716	151.777	278.243	203.745	327.393	189.194	233.875	1086.73	850.235	145.416	150.484	86.9809	142.17	106.986	223.284	216.672	261.272
262	Carnobacterium	380.632	-0.154314	0.231486	-0.666624	0.505013	0.756059	336.437	404.518	693.965	515.244	330.413	305.617	235.493	266.812	353.199	544.995	419.604	438.022	441.756	313.219	369.641	267.465	460.309	194.754	340.547
1032	Roseburia	80.7215	0.319563	0.477556	0.669164	0.503391	0.756059	65.0256	61.2344	196.509	61.6873	67.0763	49.4808	0	63.0646	66.8214	83.2178	59.4184	68.8658	64.4929	92.3989	37.4811	83.2112	309.163	63.2482	41.3122
150	Borrelia	742.217	0.149196	0.226597	0.65842	0.510268	0.763045	634.235	646.672	788.325	859.628	909.257	675.268	660.53	383.238	508.32	985.56	1115.47	742.451	805.951	413.233	814.245	781.591	1003.06	407.043	968.045
98	Arachidicoccus	157.019	0.172271	0.262599	0.656025	0.511808	0.764399	179.998	153.086	189.18	161.097	151.543	98.9617	109.131	109.15	176.599	145.223	295.254	164.628	175.353	129.739	100.811	145.62	286.835	78.2775	132.869
474	Gardnerella	90.4279	-0.159899	0.244055	-0.655177	0.512354	0.764399	66.9104	72.3679	148.87	82.5456	114.278	119.336	97.6436	65.4901	109.778	71.7957	64.9315	91.6241	128.143	71.1662	76.2547	115.901	99.6192	54.4811	66.9928
79	Anaerococcus	88.031	0.281672	0.433831	0.649266	0.516166	0.766554	43.3504	68.6568	78.7867	68.788	37.2646	43.6596	80.4124	191.619	112.164	76.6909	328.333	47.2898	72.0803	89.1774	82.7169	47.5493	106.489	70.7628	26.7971
398	Dyadobacter	40.4027	0.399637	0.615469	0.649322	0.516131	0.766554	38.6384	70.5123	33.4386	70.5631	0	0	0	24.2556	78.7538	31.0027	33.6909	53.2011	40.0446	80.5379	31.0188	50.5211	30.9163	72.6415	27.9136
848	Nostoc	1732.17	0.125094	0.192377	0.650254	0.515528	0.766554	1627.53	1431.59	1108.28	1328.72	2447.04	1804.6	1688.66	1697.89	1579.85	1892.8	1438.91	1476.63	1526.33	1185.81	2146.76	2520.11	2133.22	1289.39	2587.04
993	Psychroserpens	114.544	0.166512	0.256081	0.65023	0.515544	0.766554	134.763	137.314	100.774	146.008	89.4351	119.336	86.1561	70.3412	90.6862	101.167	102.298	182.066	98.2147	57.4015	120.198	115.901	101.337	105.205	217.726
3	Acetobacter	953.983	0.368361	0.573679	0.642102	0.520807	0.768161	230.888	222.671	236.36	235.21	1458.29	663.625	706.48	1220.06	1882.93	1528.92	178.868	253.592	217.506	497.724	1977.45	448.746	4242.4	762.736	1161.21
83	Anaerotignum	70.125	-0.185136	0.288258	-0.642258	0.520705	0.768161	65.0256	71.4401	173.377	75.8887	67.0763	66.9447	68.9249	36.3834	64.4349	50.5834	61.8687	85.1217	81.7754	51.6907	60.7452	41.6056	54.9623	86.4183	68.1093
260	Carboxydothermus	53.3649	-0.212443	0.328671	-0.64637	0.51804	0.768161	31.0992	52.8843	77.8706	32.8407	42.2332	49.4808	57.4374	80.0435	31.0242	112.589	45.9421	27.7828	37.937	43.4905	69.7924	80.2394	27.4812	65.7531	48.0115
497	Gloeocapsa	70.1858	0.207343	0.322402	0.643121	0.520146	0.768161	82.9312	93.7072	44.8901	47.0421	57.1391	55.3021	0	94.5968	97.8456	78.3226	59.4184	84.235	84.3045	119.196	84.0094	38.6338	65.2677	70.7628	75.9251
641	Laribacter	748.384	0.396076	0.615547	0.643454	0.519929	0.768161	1354.23	1128.2	159.635	1006.52	668.279	590.859	1137.26	130.98	31.0242	303.5	3084.86	937.521	1359.41	243.078	348.962	1200.62	89.3137	201.643	243.407
1093	Shimwellia	32.924	0.740242	1.14647	0.645671	0.518492	0.768161	36.7536	26.906	51.7611	41.2728	0	32.017	0	60.639	0	0	57.5807	52.9055	24.8698	187.141	15.5094	0	0	38.1994	0
56	Alicyclobacillus	15.7722	0.942904	1.47444	0.639499	0.522498	0.768203	14.136	24.1226	35.4998	34.6159	0	0	0	0	0	0	38.5913	17.4381	15.1748	69.9947	0	0	0	50.0976	0
175	Caldimicrobium	16.1787	0.593331	0.928816	0.638803	0.522951	0.768203	19.7904	15.7725	8.93222	20.4145	0	0	0	36.3834	28.6377	0	39.8165	27.4872	32.0357	23.1363	12.9245	0	18.8933	23.1701	0
476	Gemella	206.667	-0.202306	0.316188	-0.639828	0.522284	0.768203	207.328	186.487	512.572	264.945	129.184	133.889	172.312	147.959	181.372	257.812	160.491	220.489	226.358	153.901	140.877	154.535	443.134	110.215	122.82
489	Geovibrio	16.7693	0.572688	0.89834	0.637496	0.523802	0.768203	14.136	9.27794	36.1869	42.6042	0	0	0	0	0	31.0027	27.5652	16.5514	21.0761	25.6257	16.8019	0	17.1757	33.8159	26.7971
1109	Soehngenia	30.0953	0.482099	0.756225	0.637507	0.523795	0.768203	73.5072	14.8447	24.9644	15.089	34.7803	0	0	33.9578	0	53.8468	16.5391	33.694	21.0761	29.7258	29.7264	0	108.207	49.4714	32.3798
1141	Streptobacillus	160.37	0.174307	0.274338	0.635373	0.525185	0.769361	168.69	132.675	1682.92	206.808	151.543	125.157	137.85	169.789	138.416	122.379	351.61	225.218	196.008	69.5554	120.198	163.451	195.803	96.4378	119.47
662	Liberibacter	228.635	-0.161799	0.25529	-0.633785	0.526221	0.770007	240.312	351.634	239.338	372.786	154.027	174.638	195.287	196.47	233.875	239.863	303.218	264.823	267.667	110.557	224.887	228.831	254.201	89.5494	202.095
565	Hippea	47.5389	0.40968	0.648307	0.631922	0.527438	0.770916	92.3552	64.0178	28.8579	53.2552	42.2332	37.8383	0	48.5112	0	40.793	51.4551	76.846	79.6677	18.8898	63.3301	92.1267	0	43.8354	69.2259
505	Gottschalkia	214.521	-0.226381	0.359449	-0.6298	0.528825	0.771204	184.71	162.364	465.62	254.737	173.902	195.013	103.387	191.619	415.247	148.487	233.998	140.983	165.237	98.8419	170.604	181.282	544.47	80.1561	165.249
744	Methylacidiphilum	39.762	0.316167	0.501319	0.630669	0.528257	0.771204	41.4656	51.9565	21.0709	31.0655	0	46.5702	63.1811	43.6601	45.3431	16.3172	37.3662	51.7233	64.0714	41.0011	41.3585	0	48.092	47.5927	63.6431
174	Caldilinea	33.5963	0.696925	1.1218	0.621258	0.53443	0.772479	25.4448	30.6172	3.20644	5.32552	0	0	0	26.6812	0	168.067	27.5652	17.7337	18.1255	152.729	23.2641	0	0	118.356	21.2144
397	Duncaniella	26.5724	0.523485	0.842602	0.621273	0.53442	0.772479	80.104	40.8229	12.5967	30.6217	27.3274	0	0	0	0	26.1075	17.1517	41.3786	51.8473	43.7833	27.1415	32.6901	0	37.5732	35.7295
430	Exiguobacterium	137.654	-0.142779	0.229846	-0.621195	0.534472	0.772479	130.051	131.747	276.212	198.819	141.606	110.604	80.4124	126.129	109.778	122.379	105.973	159.899	122.242	162.833	137	151.563	101.337	139.647	107.188
438	Ferrimonas	34.5786	-0.815021	1.30591	-0.624103	0.53256	0.772479	9.424	75.1513	100.087	30.1779	0	0	0	184.343	35.7972	0	25.7276	33.1029	17.2824	707.123	0	0	0	120.86	0
705	Meiothermus	60.2614	0.506235	0.811508	0.62382	0.532746	0.772479	12.2512	26.906	103.98	194.381	0	40.7489	0	0	64.4349	57.1103	30.0155	26.305	19.8116	306.776	31.0188	59.4366	25.7636	105.831	40.1957
792	Mucilaginibacter	521.645	0.083705	0.133914	0.625065	0.531929	0.772479	613.503	578.016	447.298	551.191	479.472	570.485	470.987	402.643	393.769	564.576	669.529	576.049	543.764	542.093	445.896	424.972	535.882	470.291	630.848
827	Niastella	128.422	0.222975	0.356104	0.626152	0.531215	0.772479	135.706	91.8516	73.9771	81.2142	151.543	136.8	160.825	55.7879	250.58	57.1103	77.7952	132.116	123.506	132.521	130.538	50.5211	345.232	149.666	102.722
1095	Siansivirga	94.9875	-0.173311	0.277428	-0.624705	0.532164	0.772479	136.648	136.386	52.2191	83.4332	57.1391	78.5872	155.081	104.299	100.232	102.798	74.7324	107.584	106.645	38.8046	86.5943	71.3239	144.276	92.0543	75.9251
158	Brenneria	154.374	-0.288693	0.468681	-0.615969	0.537915	0.776589	73.5072	158.653	343.547	351.484	74.5293	43.6596	109.131	172.215	312.629	48.9516	89.4339	99.0131	93.1565	459.652	87.8867	77.2676	75.5732	163.443	99.3726
988	Pseudoxanthomonas	484.3	0.41409	0.67555	0.612966	0.539899	0.778584	977.269	205.042	50.1578	442.018	611.14	238.672	654.786	303.195	88.2997	613.527	1966.93	244.429	336.375	295.794	209.377	1426.48	0	319.372	218.843
296	Citrobacter	1234.94	-0.216308	0.353484	-0.611931	0.540583	0.77868	732.245	1149.54	2804.49	2249.14	740.324	628.698	649.043	1331.63	2169.31	762.014	875.35	876.931	703.943	3016.51	953.829	1031.22	1111.27	814.086	864.207
736	Methanosphaera	206.124	-0.168183	0.275489	-0.610489	0.541538	0.77868	219.579	179.992	213.686	289.353	330.413	291.064	155.081	162.513	202.851	124.011	214.396	181.77	207.389	71.6055	239.104	196.141	328.056	98.3165	211.027
874	Oscillatoria	167.025	0.174718	0.286356	0.61014	0.541769	0.77868	153.611	121.541	95.506	113.611	280.727	192.102	137.85	87.3202	176.599	213.756	105.36	105.515	154.699	126.225	315.358	282.324	130.535	180.977	199.862
112	Atlantibacter	53.901	-0.60564	0.995553	-0.608345	0.542958	0.779112	17.9056	44.5341	189.867	146.452	0	0	0	75.1924	169.44	0	18.3768	29.8517	21.4976	187.434	15.5094	0	30.9163	36.947	40.1957
193	Candidatus Bipolaricaulis	1.36519	-1.80371	2.96726	-0.607872	0.543273	0.779112	0	0	0	0	0	0	0	0	0	21.2124	0	4.43342	0	31.0437	0	0	0	38.1994	0
722	Methanoculleus	32.3633	0.378728	0.62419	0.606752	0.544016	0.779315	27.3296	40.8229	7.329	11.5386	0	29.1064	57.4374	31.5323	57.2755	26.1075	23.8899	24.5316	23.6053	112.167	20.6792	0	20.6109	60.7433	40.1957
918	Pelolinea	29.6983	0.407262	0.674061	0.604191	0.545716	0.780887	43.3504	27.8338	9.39028	19.5269	29.8117	34.9277	0	48.5112	23.8648	21.2124	15.314	52.0188	32.8788	87.5666	21.9717	0	0	72.6415	23.4475
84	Anaplasma	60.5608	0.181808	0.302165	0.601685	0.547384	0.780928	70.68	44.5341	70.7706	47.4859	77.0136	46.5702	63.1811	36.3834	40.5701	68.5323	66.7691	65.0235	89.3628	32.9473	46.5283	121.845	24.046	61.3695	77.0417
136	Bdellovibrio	269.491	0.154024	0.255766	0.602207	0.547037	0.780928	318.531	351.634	208.647	238.761	320.476	296.885	218.262	184.343	93.0726	326.344	222.36	389.255	408.455	231.803	303.726	303.127	125.383	265.517	313.749
678	Macrococcus	256.494	-0.15291	0.254244	-0.601429	0.547554	0.780928	328.898	244.01	416.15	280.034	327.929	215.387	241.237	264.386	264.899	107.694	338.746	323.049	338.061	139.989	270.122	202.084	218.132	131.506	221.076
832	Nitratiruptor	15.9684	0.441648	0.74084	0.596145	0.551078	0.785089	32.0416	18.5559	14.887	23.521	0	0	0	0	28.6377	16.3172	28.1778	12.7091	22.3407	16.9862	21.9717	0	18.8933	23.7963	24.564
721	Methanocorpusculum	11.8566	0.738492	1.24238	0.594415	0.552234	0.785872	11.3088	0	3.6645	21.7459	34.7803	0	0	0	0	17.9489	0	8.27572	11.3811	14.6433	25.849	0	0	13.1506	62.5266
1035	Roseitalea	348.669	0.645623	1.09137	0.59157	0.554139	0.787716	52.7744	36.184	5.72578	6.21311	1358.92	101.872	63.1811	482.686	0	642.898	27.5652	39.0141	13.4887	103.088	1416.53	1875.22	34.3514	343.795	21.2144
456	Flavivirga	172.08	-0.166138	0.283416	-0.586199	0.557742	0.787927	179.998	116.902	141.999	162.872	168.933	276.511	114.875	174.64	229.102	244.758	84.5334	144.825	122.663	118.464	182.236	133.732	391.606	170.332	110.538
463	Francisella	1458.56	-0.123544	0.210511	-0.586874	0.557288	0.787927	1488.99	1197.78	2476.74	1808.9	1433.45	1295.23	1091.31	1229.76	1486.78	1654.57	1545.49	1471.01	1489.24	1289.05	1394.56	1069.86	2390.86	698.861	1200.29
508	Granulicella	58.4252	0.296	0.505199	0.585907	0.557938	0.787927	38.6384	37.1118	29.087	42.6042	64.592	34.9277	97.6436	48.5112	100.232	40.793	55.1305	36.9452	59.8562	157.269	49.1132	29.7183	0	126.496	61.41
872	Ornithobacterium	86.1588	0.222737	0.379642	0.586703	0.557403	0.787927	94.24	59.3788	75.3513	67.4566	96.888	119.336	0	116.427	102.619	62.0054	50.23	84.8262	76.7171	65.6018	96.9339	65.3802	245.613	87.6708	70.3424
1027	Riemerella	294.39	0.251532	0.426294	0.590043	0.555161	0.787927	224.291	236.587	322.018	223.672	223.588	235.762	241.237	269.237	546.503	174.594	313.019	196.253	279.891	104.406	170.604	202.084	1346.58	103.326	179.764
1270	Waddlia	4.40921	1.08844	1.85264	0.58751	0.556861	0.787927	0	11.1335	4.35159	12.4262	0	0	0	0	0	0	9.80097	11.5269	0	14.4968	0	0	0	20.039	0
1156	Sulfurimonas	276.276	0.144908	0.24813	0.583998	0.559222	0.788881	236.543	332.15	231.78	258.288	263.337	323.081	241.237	225.577	241.034	277.393	593.572	325.413	279.469	124.321	259.783	282.324	255.918	149.666	348.362
496	Gloeobacter	79.6346	-0.44025	0.760388	-0.578981	0.562602	0.791064	44.2928	38.0396	35.9579	14.2014	305.57	37.8383	0	164.938	40.5701	230.073	31.8532	72.117	39.6231	177.623	20.6792	29.7183	0	205.4	24.564
737	Methanosphaerula	12.436	0.665148	1.14704	0.57988	0.561995	0.791064	20.7328	30.6172	5.95481	15.9766	0	0	0	0	0	22.8441	16.5391	24.8272	21.0761	32.2152	0	0	0	23.1701	22.3309
1292	Zobellella	44.6255	0.471446	0.811967	0.580623	0.561495	0.791064	13.1936	38.9673	77.6416	47.9297	24.8431	32.017	0	36.3834	88.2997	17.9489	19.6019	28.0783	31.1927	264.604	14.217	0	0	99.5689	13.3986
194	Candidatus Blochmannia	284.85	-0.195671	0.339051	-0.577114	0.563862	0.791976	236.543	218.959	406.072	430.923	285.695	195.013	212.518	405.069	508.32	128.906	466.771	314.773	225.936	163.419	221.009	133.732	565.081	105.831	187.58
297	Citromicrobium	2.17195	1.53144	2.6791	0.571623	0.567577	0.795468	9.424	24.1226	0	0	0	0	0	0	0	0	0	0	4.21522	93.4239	0	0	0	25.675	0
704	Megasphaera	519.677	0.326859	0.571209	0.572224	0.56717	0.795468	178.114	152.158	209.106	94.528	1550.21	742.213	516.937	303.195	119.324	773.436	251.763	156.943	161.865	157.561	1394.56	1260.06	121.948	713.89	1016.06
794	Murdochiella	2.45048	1.44643	2.54256	0.568886	0.569433	0.797207	0	9.27794	3.20644	0	0	0	0	0	0	0	0	0	4.21522	14.204	0	0	0	15.6555	0
1254	Ureaplasma	243.5	0.2859	0.507697	0.56313	0.573346	0.801818	386.384	101.13	131.006	166.423	134.153	756.766	80.4124	135.831	157.508	158.277	3098.95	138.914	1076.57	81.4165	133.123	118.873	310.881	274.284	103.839
607	Jonesia	7.3203	0.915539	1.6444	0.556763	0.577689	0.806342	19.7904	10.2057	20.6128	0	0	0	0	0	0	0	14.0889	10.6402	7.16588	35.2902	0	0	0	21.2915	0
986	Pseudothermotoga	81.7514	0.159012	0.285787	0.556401	0.577936	0.806342	51.832	81.6459	107.187	26.6276	81.9822	90.2298	91.8998	53.3623	57.2755	133.801	64.9315	75.3682	69.9727	103.235	121.49	101.042	65.2677	74.5201	101.606
1086	Selenomonas	2332.88	0.35859	0.645351	0.555651	0.578449	0.806342	4650.75	3990.44	592.504	3837.04	1557.66	1513.53	2693.81	366.26	93.0726	1282.53	8571.56	3656.69	5485.27	504.606	899.546	3411.66	188.933	457.14	571.672
111	Asticcacaulis	133.075	0.390158	0.704037	0.554172	0.579461	0.806884	25.4448	38.0396	30.4612	27.0714	491.893	197.923	120.619	111.576	0	119.116	23.8899	45.812	45.5244	99.867	276.585	213.972	29.1987	206.026	425.404
241	Candidatus Profftella	13.5099	0.490972	0.887416	0.55326	0.580085	0.806885	25.4448	15.7725	13.7419	28.8466	27.3274	0	0	0	0	0	18.9894	25.1227	14.7533	12.5932	12.9245	0	34.3514	15.6555	11.1655
148	Blautia	304.052	-0.114069	0.206672	-0.551935	0.580993	0.807281	419.368	315.45	306.902	277.371	360.225	390.025	252.725	201.321	212.397	416.089	383.463	327.187	367.568	225.067	310.188	285.296	173.475	202.269	350.595
837	Nitrososphaera	36.958	-0.351921	0.641438	-0.548643	0.58325	0.808059	56.544	19.4837	4.35159	11.9824	42.2332	32.017	0	55.7879	112.164	76.6909	12.8638	37.5363	27.399	27.5293	56.8679	47.5493	0	33.1896	48.0115
1039	Rothia	53.4643	0.191964	0.350632	0.547481	0.584049	0.808059	55.6016	42.6785	16.9483	52.3676	32.296	52.3915	126.362	26.6812	47.7296	58.742	58.1933	51.4277	44.6814	83.0272	40.066	62.4084	22.3284	88.297	53.5942
1055	Saccharothrix	723.42	0.286239	0.521846	0.548513	0.58334	0.808059	887.741	1032.63	228.344	431.811	1040.93	812.068	746.686	405.069	26.2513	941.503	553.143	893.778	798.364	208.081	1424.28	1063.91	44.6569	622.462	1583.26
1087	Seonamhaeicola	208.751	-0.165713	0.302286	-0.548201	0.583554	0.808059	144.187	171.642	163.986	517.907	206.198	302.706	178.056	172.215	176.599	159.909	193.569	167.583	177.039	62.6731	206.792	219.915	309.163	175.968	260.155
498	Gloeomargarita	19.8958	-0.549381	1.00689	-0.545623	0.585325	0.80896	12.2512	19.4837	68.0223	13.3138	24.8431	0	0	0	40.5701	55.4785	10.4135	10.6402	13.0672	55.2051	0	0	24.046	30.6848	0
1078	Scytonema	220.351	0.127077	0.233569	0.544065	0.586397	0.809578	250.679	252.36	185.286	178.849	280.727	235.762	183.8	145.534	245.807	158.277	163.554	247.976	253.757	457.309	211.962	151.563	207.826	143.404	232.242
537	Halohasta	58.8089	-0.350724	0.646514	-0.542485	0.587485	0.810216	152.669	91.8516	17.4064	23.521	129.184	107.694	63.1811	0	33.4107	35.8979	82.0832	70.6392	32.4572	40.7082	32.3113	101.042	0	36.3207	66.9928
998	Pyrolobus	0.395507	1.60536	2.99218	0.536519	0.5916	0.815024	0	0	0	0	0	0	0	0	0	0	0	0	0	13.3254	0	0	0	7.51464	0
1116	Sphaerospermopsis	89.5096	-0.13394	0.251785	-0.531961	0.594753	0.818496	94.24	102.985	43.745	102.96	114.278	110.604	143.593	63.0646	97.8456	70.164	64.3189	133.594	99.9008	73.2163	80.132	71.3239	106.489	60.1171	68.1093
318	Coriobacterium	9.66712	0.798642	1.50757	0.529756	0.596281	0.819729	19.7904	22.2671	4.35159	0	24.8431	0	0	0	0	0	0	19.8026	23.1837	24.0149	31.0188	0	0	14.4031	0
246	Candidatus Riesia	57.7008	-0.158989	0.302048	-0.526369	0.598632	0.822087	59.3712	71.4401	67.1061	33.2845	72.0449	43.6596	63.1811	92.1713	40.5701	62.0054	40.429	42.8564	51.0042	19.622	80.132	53.4929	1437.61	55.1073	90.4402
82	Anaerostipes	141.357	0.16672	0.319381	0.52201	0.601663	0.823253	163.035	154.014	191.47	153.109	57.1391	84.4085	120.619	106.725	207.624	91.3764	188.669	146.599	181.255	86.8345	102.104	133.732	328.056	59.4909	129.519
109	Arthrospira	137.561	-0.123046	0.235009	-0.523582	0.60057	0.823253	159.266	168.859	236.589	143.345	109.31	148.443	91.8998	94.5968	162.281	106.062	136.601	150.145	181.676	94.0097	102.104	172.366	75.5732	120.86	159.666
192	Candidatus Babela	53.1461	0.325043	0.626807	0.518569	0.604061	0.823253	51.832	75.1513	63.8997	95.8594	27.3274	32.017	0	46.0856	57.2755	21.2124	144.564	36.9452	40.4662	27.9686	46.5283	0	199.238	24.4226	18.9813
195	Candidatus Cardinium	56.3957	-0.216294	0.416145	-0.519756	0.603234	0.823253	46.1776	52.8843	84.0545	78.1076	114.278	93.1404	0	46.0856	33.4107	52.2151	105.36	36.9452	41.7307	26.3579	33.6037	47.5493	58.3975	93.3067	27.9136
315	Coprothermobacter	13.7626	0.554064	1.06739	0.519085	0.603701	0.823253	24.5024	0	22.4451	20.4145	0	0	0	0	31.0242	311.659	9.80097	13.8914	8.00893	36.901	0	0	27.4812	39.4518	14.5151
342	Dactylococcopsis	50.5533	0.154497	0.298261	0.517992	0.604464	0.823253	67.8528	74.2235	61.8384	45.7107	32.296	55.3021	0	38.809	50.116	45.6882	46.5546	66.2058	64.9145	49.9335	52.9905	47.5493	29.1987	73.2677	58.0604
829	Nissabacter	61.9433	-0.258983	0.494915	-0.523287	0.600775	0.823253	43.3504	72.3679	60.0062	55.0304	29.8117	171.728	80.4124	84.8946	40.5701	35.8979	24.5024	48.1765	45.1029	110.117	37.4811	86.183	0	72.0153	79.2748
1241	Tolumonas	82.7904	-0.439597	0.848897	-0.517845	0.604566	0.823253	21.6752	58.451	229.489	198.376	0	0	0	174.64	231.488	31.0027	60.6435	87.1907	10.1165	267.239	24.5566	29.7183	72.138	65.1268	11.1655
77	Anabaenopsis	71.8136	-0.115644	0.226044	-0.511599	0.608932	0.826589	89.528	74.2235	91.1544	111.392	59.6234	69.8553	68.9249	43.6601	62.0484	71.7957	98.0097	68.8658	85.1475	78.7807	71.0848	47.5493	54.9623	51.9762	65.8762
661	Libanicoccus	45.3333	0.401128	0.783512	0.511962	0.608677	0.826589	81.9888	106.696	17.1773	40.3852	67.0763	52.3915	0	0	0	26.1075	85.146	96.9442	70.3943	33.0937	38.7736	59.4366	0	38.8256	46.8949
1099	Simkania	63.8985	0.269652	0.525997	0.51265	0.608197	0.826589	31.0992	40.8229	59.0901	20.4145	89.4351	113.515	63.1811	50.9368	0	114.221	91.8841	39.3097	38.7801	23.8685	142.17	109.958	22.3284	56.986	106.072
816	Natronorubrum	8.16979	0.757257	1.49421	0.506795	0.612299	0.829422	12.2512	17.6281	4.35159	0	27.3274	0	0	0	0	0	9.80097	10.3447	21.9192	30.3115	0	0	0	21.2915	0
1253	Undibacterium	77.0393	0.168194	0.331788	0.506934	0.612201	0.829422	114.973	66.8012	19.6967	41.7166	126.7	128.068	74.6686	65.4901	35.7972	60.3737	83.9208	61.4768	94.421	110.117	69.7924	68.3521	58.3975	91.4281	91.5568
34	Acutalibacter	11.2577	0.599882	1.19214	0.5032	0.614824	0.829773	10.3664	27.8338	2.29031	12.4262	37.2646	0	0	0	0	0	13.4763	23.3494	16.4394	24.0149	23.2641	0	0	23.1701	0
223	Candidatus Moranella	29.1801	0.542915	1.07905	0.503142	0.614865	0.829773	11.3088	34.3284	44.8901	52.8114	0	0	0	26.6812	69.2079	0	0	20.0982	19.8116	195.487	18.0943	0	22.3284	18.1604	21.2144
572	Hungatella	60.9206	0.268585	0.534204	0.502777	0.615121	0.829773	59.3712	74.2235	45.8062	134.469	59.6234	52.3915	0	36.3834	38.1836	52.2151	191.119	67.388	59.0131	69.9947	73.6698	0	46.3744	52.6025	44.6618
838	Nitrosospira	457.502	0.227659	0.451506	0.504222	0.614106	0.829773	394.866	384.107	105.812	186.837	896.835	608.323	798.38	213.449	102.619	546.627	414.091	388.959	461.567	468.438	679.83	775.647	42.9393	391.387	831.827
74	Amphibacillus	68.3625	0.155921	0.314184	0.496273	0.619702	0.835082	58.4288	28.7616	81.9932	84.7645	79.4979	55.3021	86.1561	46.0856	42.9566	79.9544	68.6068	50.541	44.2599	32.2152	98.2263	104.014	99.6192	46.9665	110.538
995	Pyrobaculum	37.2028	0.228625	0.464283	0.492426	0.622418	0.837	59.3712	48.2453	14.658	33.2845	44.7176	32.017	0	24.2556	35.7972	50.5834	31.2406	53.7922	66.179	41.294	54.283	0	36.069	31.9372	49.128
1083	Sediminicola	60.1443	0.166348	0.337556	0.492801	0.622153	0.837	53.7168	44.5341	25.4225	47.9297	59.6234	55.3021	80.4124	92.1713	54.889	58.742	47.7798	57.6345	32.0357	30.0187	62.0377	56.4648	113.36	127.123	43.5453
552	Halostella	7.03245	0.834551	1.70634	0.489088	0.624779	0.839304	9.424	13.9169	0	0	0	0	0	0	0	27.7393	11.0261	13.3003	5.05827	41.8797	0	0	0	11.272	0
239	Candidatus Planktophila	281.246	-0.188944	0.388808	-0.485957	0.626998	0.839818	267.642	218.032	247.354	184.174	832.243	325.991	287.187	160.087	138.416	326.344	264.626	315.069	201.488	97.2312	248.151	291.239	72.138	204.148	662.112
771	Microcoleus	116.434	0.204275	0.420406	0.4859	0.627038	0.839818	138.533	81.6459	62.0675	56.3618	136.637	148.443	126.362	48.5112	40.5701	246.39	48.3923	89.5552	116.762	62.8195	276.585	202.084	37.7866	99.5689	193.162
853	Oceanicoccus	95.1617	0.230571	0.47462	0.485802	0.627108	0.839818	25.4448	55.6676	80.39	53.699	49.6862	96.051	114.875	186.768	131.256	91.3764	39.8165	55.5656	32.8788	303.994	62.0377	71.3239	49.8096	250.488	56.9438
128	Bacillus	19301.6	0.13516	0.282889	0.477785	0.632803	0.843866	30509.3	23720	15247.1	26316.1	17521.8	15560.3	18127.2	11235.2	10514.8	15680.8	36914.1	25743.1	33249.7	13373.2	13521.6	20814.7	16457.8	8295.53	13928.9
211	Candidatus Ishikawaella	22.9857	0.402565	0.840368	0.479034	0.631914	0.843866	21.6752	18.5559	40.7676	21.7459	24.8431	0	0	70.3412	0	0	33.6909	20.6893	15.1748	25.1864	20.6792	0	68.7029	35.6945	18.9813
483	Geobacillus	229.74	0.0894613	0.187925	0.476048	0.63404	0.843866	203.558	206.898	215.518	222.34	315.507	165.906	183.8	298.344	183.759	238.231	242.574	207.78	221.721	381.603	187.406	208.028	219.849	288.061	174.181
526	Halobacillus	144.646	0.142443	0.299192	0.476092	0.634009	0.843866	118.742	137.314	191.241	165.979	161.48	75.6766	160.825	147.959	78.7538	140.328	398.777	118.816	121.398	101.771	124.075	109.958	120.23	95.1854	179.764
877	Owenweeksia	51.4647	0.123925	0.259708	0.477172	0.63324	0.843866	32.984	50.1009	38.4772	28.8466	62.1077	55.3021	57.4374	92.1713	42.9566	40.793	61.8687	42.8564	52.6903	37.926	65.915	44.5774	48.092	55.7335	66.9928
1266	Vitreoscilla	44.2576	0.232528	0.483929	0.4805	0.630872	0.843866	31.0992	53.8121	61.1513	34.1721	42.2332	0	57.4374	48.5112	47.7296	34.2662	31.8532	28.0783	30.7711	145.115	27.1415	44.5774	30.9163	76.3988	15.6316
604	Jeotgalibacillus	783.794	0.380526	0.805029	0.472686	0.636437	0.84554	2314.54	2273.1	526.543	899.125	121.731	136.8	91.8998	111.576	35.7972	344.293	1957.13	2880.54	2556.53	91.3739	160.264	104.014	51.5272	74.5201	160.783
680	Magnetococcus	31.1235	0.539243	1.14358	0.471538	0.637256	0.84554	0	16.7003	32.2934	8.43207	0	0	0	145.534	31.0242	22.8441	20.2145	9.75353	5.05827	148.336	15.5094	0	0	123.365	12.282
882	Paeniclostridium	305.406	-0.214693	0.454585	-0.472284	0.636724	0.84554	264.815	232.876	1219.36	281.365	183.839	151.353	195.287	349.281	312.629	73.4275	433.693	214.282	241.532	660.557	177.066	181.282	383.019	69.5104	177.531
963	Prochlorococcus	688.309	-0.0898502	0.192032	-0.467893	0.639861	0.848127	770.884	593.788	805.045	666.578	886.898	564.664	723.711	657.327	699.238	709.799	687.293	610.335	656.732	429.487	752.207	671.633	1162.8	355.067	674.394
41	Aeromonas	1120.27	0.210533	0.451311	0.466492	0.640863	0.848248	494.76	851.715	1711.09	1512.45	583.812	544.289	740.942	1520.83	1890.09	577.629	575.195	541.764	437.962	5002.57	575.141	835.084	513.554	1505.43	870.906
64	Allochromatium	34.1089	0.763202	1.63913	0.465613	0.641492	0.848248	0	12.9891	53.3643	58.1369	0	0	0	29.1067	102.619	0	14.7015	3.54674	0	205.152	0	0	0	168.453	0
196	Candidatus Carsonella	35.6969	-0.199244	0.431005	-0.462278	0.643882	0.848248	41.4656	24.1226	72.3739	56.3618	37.2646	32.017	0	26.6812	59.662	22.8441	36.7537	38.7186	28.6635	21.0863	34.8962	38.6338	73.8556	9.39329	23.4475
325	Crocosphaera	154.9	-0.130072	0.279911	-0.464692	0.642152	0.848248	140.418	142.88	109.935	117.161	233.525	104.783	206.775	145.534	231.488	182.753	82.0832	104.038	127.3	88.4452	206.792	151.563	245.613	86.4183	235.591
691	Marinitoga	128.775	-0.130996	0.28318	-0.462588	0.64366	0.848248	137.59	141.025	234.299	120.268	149.059	148.443	80.4124	133.406	107.392	83.2178	104.135	148.667	116.762	58.7194	156.387	86.183	209.544	62.622	168.598
718	Methanocella	58.8926	0.12978	0.279929	0.463618	0.642922	0.848248	54.6592	50.1009	23.8192	65.2376	59.6234	101.872	74.6686	41.2345	62.0484	40.793	74.7324	46.4032	67.0221	74.827	58.1603	32.6901	65.2677	78.9037	46.8949
354	Denitrovibrio	35.4234	0.293506	0.639127	0.45923	0.646069	0.850264	44.2928	24.1226	11.4516	34.1721	34.7803	66.9447	0	33.9578	0	70.164	61.8687	47.881	35.8294	53.0086	28.4339	29.7183	0	55.1073	41.3122
104	Arenibacter	108.575	0.184007	0.405106	0.454219	0.649671	0.852405	80.104	79.7903	182.08	98.9659	42.2332	119.336	103.387	160.087	76.3673	75.0592	52.0677	93.1019	118.448	61.6481	86.5943	56.4648	384.736	147.788	44.6618
227	Candidatus Nitrosocaldus	468.176	0.262984	0.578554	0.454554	0.64943	0.852405	231.831	150.303	76.7255	152.221	1135.33	844.085	402.062	230.428	329.334	724.484	64.3189	246.498	207.389	128.128	1173.55	1313.55	75.5732	364.46	1045.09
233	Candidatus Nucleicultrix	16.8457	0.396511	0.871567	0.45494	0.649152	0.852405	16.0208	19.4837	5.49675	14.2014	0	0	0	26.6812	35.7972	27.7393	8.57585	22.1671	13.4887	18.5969	0	0	79.0083	19.4128	13.3986
186	Candidatus Amoebophilus	71.9295	0.232863	0.514632	0.452484	0.65092	0.85318	126.282	92.7794	35.7289	97.1907	96.888	104.783	0	24.2556	42.9566	40.793	243.799	89.8507	108.753	32.3616	43.9434	68.3521	29.1987	30.6848	58.0604
1157	Sulfurisphaera	62.7835	-0.150431	0.333228	-0.451436	0.651675	0.853306	74.4496	52.8843	30.6902	102.96	67.0763	87.3191	57.4374	55.7879	73.9808	57.1103	107.198	70.6392	67.4436	33.2402	54.283	29.7183	103.054	26.3012	41.3122
261	Cardiobacterium	377.435	0.358072	0.794989	0.450411	0.652414	0.85341	37.696	44.5341	8.93222	22.6335	551.516	814.979	562.886	298.344	45.3431	944.767	45.9421	55.27	48.8966	53.7407	1514.75	838.056	56.6799	414.557	811.729
1245	Trichormus	131.339	-0.0864099	0.193203	-0.44725	0.654695	0.855529	135.706	185.559	87.0319	122.043	114.278	125.157	143.593	116.427	171.826	151.75	115.161	153.988	158.492	106.456	117.613	121.845	800.389	83.2872	152.967
415	Enterobacter	1074.75	-0.175489	0.394368	-0.444987	0.656329	0.856301	595.597	1205.2	2342.53	1921.18	561.454	555.932	568.63	1135.16	1808.95	667.374	791.429	696.934	611.208	3334.85	465.283	665.69	748.861	986.922	757.018
1177	Tatumella	123.099	-0.205766	0.46281	-0.444602	0.656608	0.856301	68.7952	136.386	275.066	158.878	44.7176	43.6596	86.1561	179.491	286.377	34.2662	79.6329	103.447	80.0893	376.624	56.8679	71.3239	104.772	76.3988	75.9251
217	Candidatus Mancarchaeum	11.2122	0.47519	1.07421	0.442363	0.658226	0.857548	11.3088	16.7003	3.43547	8.43207	54.6548	0	0	0	0	0	11.0261	15.6648	9.69502	8.05379	27.1415	0	0	15.6555	31.2633
346	Defluviitoga	97.3237	-0.165348	0.374639	-0.441352	0.658958	0.857639	105.549	82.5737	233.841	80.7704	178.87	104.783	57.4374	50.9368	47.7296	78.3226	134.763	94.2841	104.538	28.5543	174.481	74.2957	77.2907	46.3403	93.7899
1236	Thiomicrorhabdus	133.481	-0.190973	0.434868	-0.439152	0.660552	0.85885	101.779	92.7794	214.144	185.949	39.7489	32.017	68.9249	312.897	250.58	119.116	158.041	83.9395	93.578	307.801	56.8679	86.183	113.36	165.948	52.4777
224	Candidatus Nanopelagicus	33.4252	-0.253541	0.579144	-0.437786	0.661542	0.859274	32.0416	47.3175	26.1096	36.3911	52.1705	0	0	58.2134	76.3673	32.6344	31.2406	29.5562	29.9281	35.4367	25.849	0	65.2677	37.5732	18.9813
43	Agarilytica	140.36	-0.18222	0.41856	-0.435349	0.663309	0.859455	114.03	103.913	234.528	208.139	59.6234	90.2298	91.8998	184.343	319.788	78.3226	70.4445	93.3975	118.026	255.671	95.6414	65.3802	352.102	88.9232	42.4287
140	Bernardetia	223.848	0.122707	0.28207	0.435025	0.663544	0.859455	278.008	265.349	265.676	240.98	265.821	177.549	137.85	191.619	162.281	156.645	420.217	284.921	279.891	90.7882	174.481	172.366	322.904	108.962	256.806
772	Microcystis	191.356	0.0802403	0.184524	0.434849	0.663672	0.859455	187.538	188.342	126.196	218.346	201.229	241.583	155.081	121.278	183.759	236.6	115.161	222.262	230.151	180.258	202.915	219.915	214.697	187.24	203.211
418	Entomoplasma	179.097	-0.134929	0.314961	-0.428399	0.668361	0.864663	182.826	160.508	213.686	155.328	151.543	157.174	155.081	223.152	174.213	292.078	1154.68	148.667	185.048	90.9346	158.972	104.014	479.203	65.1268	136.219
15	Acidiphilium	58.9061	0.416835	1.01013	0.412654	0.67986	0.869176	12.2512	16.7003	0	5.76931	221.103	40.7489	63.1811	0	0	150.118	28.7904	11.8225	26.1344	119.782	124.075	47.5493	0	154.05	97.1395
57	Aliiarcobacter	73.8778	-0.118596	0.28742	-0.412623	0.679883	0.869176	95.1824	103.913	116.119	102.072	37.2646	61.1234	74.6686	72.7668	47.7296	52.2151	92.4967	87.1907	97.7932	49.0549	71.0848	47.5493	60.115	38.1994	97.1395
130	Bacteriovorax	21.7065	0.274132	0.673368	0.407105	0.683931	0.869176	55.6016	23.1948	17.1773	19.9707	24.8431	0	0	38.809	0	16.3172	34.3034	23.0538	33.3003	32.2152	15.5094	0	27.4812	29.4323	21.2144
245	Candidatus Purcelliella	25.6025	-0.364409	0.894823	-0.407241	0.683831	0.869176	16.0208	25.9782	107.874	76.3325	24.8431	0	0	0	33.4107	0	42.2667	26.6005	23.1837	32.3616	20.6792	0	32.6339	7.51464	16.7482
252	Candidatus Tachikawaea	51.6307	0.181559	0.440361	0.412296	0.680123	0.869176	39.5808	44.5341	97.7963	55.0304	29.8117	49.4808	0	65.4901	76.3673	21.2124	115.161	54.3833	54.7979	19.4755	29.7264	62.4084	92.7489	29.4323	43.5453
275	Chamaesiphon	321.242	0.202105	0.481705	0.419561	0.674806	0.869176	291.202	226.382	77.6416	122.043	459.597	401.668	407.805	259.535	54.889	698.377	168.454	239.7	191.371	103.967	656.566	734.042	75.5732	300.585	634.198
378	Desulfurella	98.3581	0.122616	0.299306	0.409669	0.682048	0.869176	93.2976	63.09	64.5868	82.1018	94.4037	90.2298	132.106	150.385	62.0484	110.957	72.2822	94.8753	85.1475	72.9234	71.0848	237.746	51.5272	87.0445	152.967
470	Fusobacterium	3083.31	-0.104442	0.250019	-0.417737	0.676139	0.869176	3419.03	2566.28	96374.3	4626.1	2792.36	2584.65	2205.6	2859.74	3174.02	4568.82	4091.29	2768.82	3076.27	1319.65	2980.39	2633.04	5793.37	1503.55	2539.03
531	Halobiforma	18.9306	0.436706	1.06891	0.408552	0.682869	0.869176	14.136	29.6894	2.74837	4.88173	32.296	0	0	0	52.5025	26.1075	12.8638	0	12.2242	67.0661	31.0188	0	0	35.0683	39.0791
619	Kluyvera	40.13	-0.353239	0.86091	-0.410309	0.681579	0.869176	10.3664	48.2453	139.709	59.0245	0	0	0	65.4901	100.232	22.8441	20.2145	18.6204	9.27349	92.5453	15.5094	0	101.337	40.0781	18.9813
624	Kosmotoga	45.3949	0.22921	0.559789	0.409457	0.682204	0.869176	37.696	14.8447	40.5385	22.1897	52.1705	49.4808	0	26.6812	145.575	31.0027	21.4396	53.2011	48.0536	46.5655	63.3301	0	72.138	53.8549	83.7409
703	Megamonas	58.7786	0.21806	0.521888	0.41783	0.676072	0.869176	41.4656	67.729	116.806	83.8769	77.0136	0	0	60.639	64.4349	27.7393	119.449	59.1123	67.4436	42.319	43.9434	65.3802	108.207	28.8061	42.4287
752	Methylocystis	173.102	0.231003	0.550467	0.419649	0.674742	0.869176	232.773	199.476	43.745	113.167	258.368	401.668	63.1811	114.001	28.6377	145.223	131.088	239.109	212.026	214.67	197.745	181.282	0	213.541	299.234
757	Methylophilus	35.1226	0.311781	0.74422	0.418937	0.675262	0.869176	34.8688	32.4728	52.9062	53.699	0	0	0	55.7879	59.662	24.4758	18.3768	40.4919	37.094	91.5203	19.3868	0	34.3514	87.6708	24.564
805	Mycoplasma	4475.29	-0.0945423	0.22516	-0.41989	0.674566	0.869176	6082.25	3793.75	4563.68	4434.38	4156.25	4109.82	4106.77	4902.06	4758.64	5223.14	26833.2	3902.59	4172.23	2721.59	4444.74	3949.56	9295.5	1913.73	4126.75
925	Petrotoga	89.763	-0.175871	0.431438	-0.40764	0.683538	0.869176	114.03	109.48	137.877	236.986	34.7803	58.2128	103.387	36.3834	76.3673	39.1613	203.983	100.786	131.937	26.9436	69.7924	50.5211	63.5502	43.2092	68.1093
927	Phascolarctobacterium	47.7282	0.206896	0.504724	0.40992	0.681865	0.869176	49.0048	49.1731	105.812	44.8231	44.7176	43.6596	0	48.5112	0	53.8468	113.936	41.6742	67.4436	27.8222	34.8962	50.5211	36.069	41.3305	53.5942
1209	Thermodesulfobium	102.793	-0.195699	0.470551	-0.415893	0.677488	0.869176	84.816	69.5845	299.573	150.89	119.247	75.6766	0	84.8946	124.097	78.3226	190.506	60.8857	82.1969	59.1587	80.132	62.4084	225.002	63.2482	42.4287
22	Aciduliprofundum	142.181	0.271956	0.669551	0.406177	0.684613	0.86919	176.229	128.963	42.8288	89.6463	233.525	221.208	155.081	75.1924	0	171.331	42.2667	148.963	158.492	68.5304	192.575	433.887	0	101.448	261.272
1256	Vagococcus	250.259	0.107051	0.265103	0.403808	0.686354	0.870547	287.432	265.349	290.412	209.027	330.413	235.762	201.031	211.024	231.488	151.75	561.106	231.72	287.9	186.555	230.056	157.507	362.408	125.244	198.745
95	Aquiflexum	107.731	-0.0958758	0.238945	-0.401246	0.688239	0.871231	119.685	188.342	134.67	132.25	81.9822	66.9447	103.387	94.5968	116.937	66.9006	124.962	109.949	102.43	66.1875	99.5188	77.2676	91.0313	145.909	123.937
1295	Zymobacter	6.41151	0.685902	1.70732	0.401743	0.687873	0.871231	0	21.3393	4.12256	0	0	0	0	24.2556	0	0	7.96329	10.6402	7.5874	183.773	0	0	0	41.9567	0
10	Acidianus	1178.97	0.159293	0.420612	0.378718	0.704897	0.872283	1805.64	1098.51	528.146	889.806	2114.15	1635.78	1056.85	795.584	288.764	956.189	816.544	1489.63	1565.53	197.245	1614.27	2930.22	307.445	842.892	1467.14
20	Acidothermus	18.6014	0.336091	0.853801	0.39364	0.693846	0.872283	25.4448	41.7507	7.55803	6.6569	32.296	29.1064	0	0	0	22.8441	34.3034	16.847	29.9281	53.5943	19.3868	0	0	22.5439	11.1655
38	Aeribacillus	83.2132	-0.129452	0.347134	-0.372916	0.709211	0.872283	128.166	111.335	62.0675	85.6521	144.09	116.426	63.1811	31.5323	28.6377	97.9033	86.9836	125.023	111.282	66.9197	84.0094	38.6338	36.069	52.6025	110.538
42	Afipia	25.4803	0.391243	1.04368	0.37487	0.707757	0.872283	21.6752	11.1335	108.561	23.0773	24.8431	0	0	0	0	31.0027	21.4396	7.6846	8.00893	107.335	29.7264	0	0	59.4909	30.1467
100	Archaeoglobus	72.4666	0.149494	0.39798	0.375633	0.70719	0.872283	119.685	77.9347	19.6967	47.0421	131.668	104.783	0	58.2134	40.5701	86.4812	65.544	73.0037	105.381	56.3765	76.2547	95.0985	53.2447	67.6317	98.256
143	Bifidobacterium	321.402	0.120937	0.324378	0.372828	0.709276	0.872283	214.867	290.4	125.051	412.728	233.525	259.047	287.187	366.26	515.479	386.718	243.799	234.676	224.671	771.846	241.688	273.408	135.688	573.617	315.983
171	Butyrivibrio	189.459	0.102047	0.259892	0.392653	0.694576	0.872283	260.103	236.587	244.376	143.345	178.87	224.119	103.387	184.343	140.802	109.325	288.516	262.163	239.425	109.239	204.207	193.169	103.054	134.637	240.057
202	Candidatus Endolissoclinum	71.3658	0.143158	0.376399	0.380335	0.703697	0.872283	87.6432	75.1513	48.5546	134.469	52.1705	37.8383	0	75.1924	95.4591	66.9006	97.3972	83.9395	91.4704	71.0198	71.0848	38.6338	127.1	33.8159	68.1093
376	Desulfotomaculum	212.046	0.0904381	0.244156	0.370412	0.711076	0.872283	239.37	244.938	164.444	229.441	139.121	197.923	166.568	155.236	128.87	383.455	170.292	269.257	298.859	177.183	165.434	344.732	168.322	233.58	151.85
388	Dichelobacter	17.1683	0.249025	0.647621	0.384522	0.700592	0.872283	30.1568	16.7003	18.7806	20.4145	27.3274	0	0	26.6812	0	16.3172	14.0889	37.2408	24.4483	22.9899	12.9245	0	17.1757	27.5537	13.3986
465	Frateuria	22.986	0.613486	1.5772	0.388971	0.697297	0.872283	0	20.4115	32.2934	51.9238	0	40.7489	0	0	38.1836	0	24.5024	10.3447	0	118.757	0	0	0	99.5689	0
513	Haematobacter	24.0518	0.370918	0.961273	0.385861	0.699599	0.872283	0	10.2057	2.74837	0	32.296	37.8383	63.1811	36.3834	0	32.6344	14.0889	11.8225	4.63675	108.799	14.217	0	17.1757	51.9762	18.9813
536	Halogeometricum	44.148	0.296694	0.785034	0.377937	0.705477	0.872283	96.1248	73.2957	15.1161	43.4918	64.592	81.4979	0	0	0	22.8441	50.8426	70.6392	70.3943	51.1049	47.8207	62.4084	0	19.4128	69.2259
633	Laceyella	24.056	0.267723	0.706569	0.378906	0.704758	0.872283	33.9264	39.8951	25.4225	20.8583	37.2646	34.9277	0	0	26.2513	0	14.0889	38.7186	34.1433	38.8046	14.217	0	46.3744	33.1896	18.9813
645	Leadbetterella	35.477	-0.152735	0.40702	-0.375251	0.707474	0.872283	39.5808	32.4728	35.7289	39.0538	52.1705	55.3021	0	50.9368	33.4107	32.6344	33.6909	33.694	34.5648	23.1363	34.8962	0	63.5502	35.6945	43.5453
685	Maribacter	572.402	0.0910607	0.24179	0.37661	0.706463	0.872283	444.813	382.251	411.111	545.866	479.472	608.323	763.917	584.56	746.968	592.315	347.935	428.269	450.186	458.334	572.556	469.549	1100.96	1012.6	475.649
692	Marinobacter	493.196	-0.168801	0.436225	-0.386958	0.698787	0.872283	252.563	462.969	952.541	1437.89	206.198	238.672	344.624	426.899	453.431	424.248	319.144	316.842	298.438	5924.51	215.839	359.591	257.636	1723.36	283.603
807	Myxococcus	943.953	0.189131	0.488652	0.387047	0.698722	0.872283	2075.17	1573.54	347.211	1351.35	871.992	593.77	1051.1	228.003	193.305	566.207	2339.37	1170.13	1498.93	1319.21	440.726	1194.68	104.772	690.72	324.915
936	Phytobacter	32.5159	-0.376501	0.959243	-0.392498	0.69469	0.872283	9.424	34.3284	98.2544	100.741	32.296	0	0	0	88.2997	0	15.9266	12.7091	13.0672	83.0272	0	29.7183	41.2217	37.5732	21.2144
957	Pontimonas	1.56709	1.03801	2.72148	0.381416	0.702894	0.872283	0	0	2.51934	6.6569	0	0	0	0	0	0	0	3.25118	0	22.1113	0	0	0	16.9079	0
959	Porphyromonas	265.138	0.160406	0.417378	0.384318	0.700742	0.872283	563.555	450.908	179.102	283.584	238.494	247.404	229.75	133.406	59.662	124.011	284.228	448.367	598.14	183.333	219.717	297.183	39.5042	196.007	261.272
1026	Rickettsiella	13.749	0.462135	1.24863	0.370113	0.711298	0.872283	9.424	10.2057	4.35159	18.6393	0	0	0	26.6812	0	47.3199	15.9266	16.2559	9.27349	74.9734	0	0	0	28.1799	0
1028	Rippkaea	112.378	-0.0910548	0.235304	-0.386967	0.698781	0.872283	136.648	112.263	145.206	107.398	104.341	145.532	80.4124	143.108	71.5943	106.062	75.9576	114.087	121.398	121.685	188.698	89.1549	120.23	57.6122	93.7899
1054	Saccharospirillum	10.8729	0.654456	1.75766	0.372344	0.709637	0.872283	10.3664	25.9782	0	10.2072	0	0	0	38.809	0	0	14.7015	8.57129	0	374.721	0	0	0	92.6805	0
1067	Salinispira	19.2233	0.428144	1.09792	0.389961	0.696566	0.872283	17.9056	24.1226	60.2352	17.7517	0	43.6596	0	0	0	0	14.0889	18.6204	14.7533	48.0299	0	35.6619	0	46.9665	23.4475
1110	Solibacillus	191.764	-0.0934813	0.242128	-0.386081	0.699436	0.872283	273.296	245.865	269.112	205.033	176.386	180.46	178.056	150.385	157.508	135.433	192.344	264.528	291.694	97.8169	140.877	145.62	225.002	116.477	197.629
1126	Spirosoma	333.488	-0.118015	0.310046	-0.380636	0.703473	0.872283	294.971	270.916	182.767	281.365	370.162	378.383	384.831	870.776	181.372	254.549	211.334	273.099	295.909	460.677	426.509	353.648	109.925	410.174	324.915
1127	Spongiibacter	98.0274	0.174905	0.462542	0.378139	0.705327	0.872283	44.2928	95.5628	119.554	175.742	57.1391	55.3021	91.8998	84.8946	162.281	39.1613	69.2194	81.2794	67.4436	418.065	37.4811	65.3802	48.092	103.952	45.7784
1133	Staphylococcus	5580.68	-0.0908078	0.240706	-0.377256	0.705983	0.872283	5455.56	4516.5	6998.96	11287.9	6195.86	5116.9	4353.75	3890.6	4718.07	4921.27	7362.98	5107.6	5459.98	3204.24	5072.87	5188.81	7292.81	2518.03	7370.32
1142	Streptococcus	3721.57	-0.0643966	0.171059	-0.376459	0.706576	0.872283	4198.39	3655.51	4659.41	3783.34	3254.44	3338.5	3417.52	3046.5	3424.6	5213.35	4665.26	3750.08	3906.25	2932.31	3100.59	3060.98	5393.18	2179.24	3730.38
1162	Sulfurovum	49.3741	0.153213	0.392477	0.390375	0.696259	0.872283	51.832	51.9565	35.9579	23.521	59.6234	66.9447	91.8998	53.3623	0	39.1613	30.0155	54.6789	59.4347	49.7871	50.4056	68.3521	42.9393	71.389	36.846
1219	Thermosediminibacter	15.3064	-0.351567	0.949027	-0.37045	0.711047	0.872283	20.7328	22.2671	5.72578	18.6393	0	0	0	24.2556	23.8648	55.4785	11.0261	27.4872	21.4976	20.5006	0	0	0	28.1799	11.1655
1271	Weeksella	104.22	-0.127141	0.320081	-0.397217	0.691208	0.872283	188.48	102.057	38.2482	77.6638	101.857	128.068	126.362	121.278	71.5943	130.538	51.4551	113.791	163.129	38.6582	95.6414	139.676	85.8786	90.8018	115.004
786	Moorea	1198.07	-0.233602	0.632734	-0.369194	0.711983	0.872297	325.128	263.493	220.786	213.908	4829.5	2459.49	1315.32	737.37	668.214	1861.79	129.863	316.251	341.855	203.834	2608.17	1726.63	291.987	2162.96	2086.82
279	Chitinophaga	297.662	0.0980345	0.267172	0.366934	0.713668	0.873535	231.831	225.454	191.241	171.748	375.131	285.242	430.78	271.663	281.604	422.616	105.36	208.666	255.864	309.998	460.113	386.338	262.789	358.198	420.938
1179	Tenacibaculum	980.673	-0.0727537	0.198816	-0.365935	0.714414	0.873622	984.808	847.076	1142.18	885.812	799.947	922.672	907.511	1142.44	1372.22	1029.62	764.476	1008.46	888.991	593.345	987.433	811.309	1908.22	792.168	844.109
1260	Veillonella	174.779	-0.0785019	0.215778	-0.363809	0.716001	0.874737	208.27	179.064	154.596	156.659	206.198	186.281	91.8998	181.917	159.894	259.444	126.8	215.464	194.322	156.243	230.056	219.915	139.123	88.297	166.365
283	Chlorobium	132.898	-0.0948092	0.262558	-0.361098	0.718026	0.876203	105.549	89.0682	177.957	192.606	168.933	136.8	143.593	114.001	140.802	104.43	105.973	104.038	107.067	194.169	108.566	104.014	72.138	254.871	100.489
1081	Sedimentisphaera	120.553	0.140165	0.388925	0.360392	0.718554	0.876203	278.008	198.548	47.6385	120.268	129.184	128.068	91.8998	41.2345	31.0242	83.2178	93.7218	198.913	190.528	123.735	104.689	89.1549	49.8096	139.021	151.85
61	Alkaliphilus	1061.22	-0.194813	0.549418	-0.35458	0.722904	0.880678	437.274	294.111	548.988	326.632	2476.86	1548.46	1734.61	1137.59	336.493	2445.95	371.212	396.052	330.474	130.618	1607.81	2858.9	249.048	1086.49	1845.65
199	Candidatus Desulfofervidus	137.088	0.163491	0.467107	0.350008	0.726333	0.883193	78.2192	100.202	144.519	58.5807	54.6548	75.6766	120.619	114.001	422.407	127.274	67.9943	122.954	113.39	76.8771	109.858	86.183	568.516	64.5006	98.256
556	Halothermothrix	52.7772	0.134115	0.382723	0.350422	0.726022	0.883193	30.1568	57.5232	122.074	55.0304	67.0763	40.7489	0	53.3623	40.5701	27.7393	42.8793	69.7525	48.4751	26.5043	50.4056	83.2112	63.5502	54.4811	69.2259
1050	Saccharolobus	38.5789	-0.223978	0.642654	-0.34852	0.72745	0.883722	51.832	36.184	106.729	46.5983	42.2332	49.4808	0	0	57.2755	21.2124	31.8532	45.2209	45.1029	31.9223	27.1415	0	96.184	25.0488	18.9813
462	Formosa	792.704	0.123253	0.354747	0.347439	0.728261	0.883878	538.111	368.334	230.634	524.12	1135.33	832.442	1200.44	1074.52	608.552	1096.52	583.771	514.573	390.751	337.088	1770.66	1435.39	814.129	713.89	892.12
888	Pandoraea	1224.63	0.172812	0.504071	0.342833	0.731724	0.88725	613.503	605.849	232.009	302.667	2603.56	3047.44	1378.5	1186.1	272.059	1311.9	881.475	586.394	795.834	985.637	2096.36	2344.77	142.558	1586.84	2294.5
178	Calditerrivibrio	45.3593	0.158192	0.462975	0.341686	0.732588	0.887466	34.8688	62.1622	91.8415	35.0597	44.7176	43.6596	0	38.809	54.889	21.2124	66.7691	53.2011	57.3271	40.2689	51.6981	0	431.111	67.0055	50.2446
339	Cylindrospermum	73.4748	-0.114932	0.33845	-0.339583	0.734171	0.888552	68.7952	57.5232	87.4899	95.8594	44.7176	43.6596	132.106	60.639	136.029	39.1613	66.7691	79.2105	77.5601	62.8195	41.3585	32.6901	161.452	65.7531	42.4287
373	Desulfomonile	55.2142	0.191832	0.56778	0.337864	0.735466	0.889289	26.3872	27.8338	42.8288	37.7224	39.7489	0	63.1811	36.3834	188.532	57.1103	18.9894	27.1917	40.4662	99.1348	45.2358	47.5493	48.092	180.351	22.3309
511	Gryllotalpicola	2.81115	0.745686	2.2156	0.336562	0.736447	0.889645	0	0	18.5515	23.521	0	0	0	0	0	0	0	3.8423	5.90131	67.0661	0	0	0	21.2915	0
71	Aminobacterium	9.29358	0.501742	1.50501	0.333381	0.738847	0.890001	0	0	28.8579	7.10069	0	0	0	0	0	40.793	0	9.16241	9.69502	10.1038	20.6792	0	0	20.039	30.1467
191	Candidatus Azobacteroides	114.63	0.0993037	0.297743	0.333522	0.738741	0.890001	192.25	130.819	75.1222	128.7	149.059	96.051	91.8998	94.5968	69.2079	78.3226	154.365	174.972	168.187	42.6119	115.028	109.958	127.1	61.3695	118.354
250	Candidatus Sulcia	78.3299	-0.0894136	0.271867	-0.328888	0.74224	0.890001	54.6592	63.09	114.058	88.7587	79.4979	58.2128	80.4124	82.469	59.662	124.011	67.9943	83.9395	93.578	48.3227	96.9339	29.7183	128.818	68.2579	65.8762
410	Elusimicrobium	24.341	0.266379	0.808201	0.329596	0.741706	0.890001	26.3872	30.6172	16.7193	37.7224	0	0	0	0	50.116	58.742	50.23	20.9849	24.4483	19.4755	34.8962	0	41.2217	31.9372	18.9813
533	Halocynthiibacter	32.904	0.210738	0.635832	0.331437	0.740314	0.890001	11.3088	49.1731	37.1031	15.9766	0	52.3915	57.4374	67.9157	0	17.9489	11.0261	38.423	18.547	90.2024	31.0188	29.7183	20.6109	60.7433	15.6316
1090	Serratia	1230.92	0.122846	0.373339	0.329046	0.742121	0.890001	861.354	1273.86	2074.79	1977.99	529.158	605.413	660.53	1280.7	1639.51	905.605	833.083	976.535	882.668	3968.03	650.103	641.915	1650.59	1336.98	638.664
1147	Sulfodiicoccus	5.80063	0.547894	1.65001	0.332055	0.739848	0.890001	17.9056	15.7725	5.26772	7.98828	0	0	0	0	0	0	11.0261	17.4381	28.6635	6.15017	0	0	0	0	0
1186	Tetragenococcus	210.3	0.0901296	0.270101	0.333689	0.738615	0.890001	218.637	188.342	229.489	197.488	124.215	247.404	137.85	247.407	157.508	287.183	296.479	228.765	196.429	155.951	155.094	136.704	465.462	106.457	218.843
234	Candidatus Paracaedibacter	40.7889	0.173628	0.530025	0.327585	0.743225	0.890358	26.3872	37.1118	30.2321	35.9473	24.8431	43.6596	0	38.809	126.483	17.9489	9.80097	32.8073	34.9864	35.7295	27.1415	50.5211	149.429	31.9372	21.2144
457	Flavobacterium	3218.46	0.0524026	0.160873	0.325738	0.744622	0.890384	3239.03	3499.64	2907.55	3216.17	3425.86	3422.91	2940.79	3172.63	2711.04	3090.48	4243.82	3499.74	3719.94	1682.8	3609.82	2870.79	4348.89	2404.68	3144.19
741	Methanothermus	23.7159	-0.279233	0.855646	-0.326342	0.744166	0.890384	45.2352	25.0504	43.5159	25.74	0	32.017	0	36.3834	50.116	0	31.2406	29.8517	32.8788	16.5469	14.217	0	51.5272	16.2817	0
724	Methanohalobium	48.1894	-0.135142	0.416705	-0.324312	0.745702	0.890853	43.3504	48.2453	93.6738	94.0842	72.0449	58.2128	0	29.1067	38.1836	17.9489	45.9421	62.0679	43.8383	24.8935	37.4811	62.4084	79.0083	23.7963	41.3122
810	Natrialba	19.5349	0.355668	1.10766	0.321099	0.748136	0.891201	13.1936	0	36.416	9.76345	0	0	0	0	78.7538	34.2662	17.1517	17.4381	20.2331	56.3765	16.8019	0	0	45.0878	25.6806
967	Proteiniphilum	46.7739	0.0984446	0.307359	0.320292	0.748747	0.891201	46.1776	41.7507	34.1257	69.2318	37.2646	32.017	63.1811	31.5323	73.9808	22.8441	38.5913	56.1567	51.4257	30.8973	28.4339	68.3521	61.8326	70.7628	30.1467
1075	Saprospira	36.9363	-0.177355	0.551061	-0.321843	0.747572	0.891201	32.984	32.4728	6.18384	9.76345	24.8431	37.8383	74.6686	38.809	116.937	21.2124	23.2773	26.8961	45.5244	25.4793	27.1415	0	79.0083	36.3207	42.4287
1246	Tropheryma	9.06749	-0.422248	1.3138	-0.321394	0.747912	0.891201	15.0784	12.9891	17.1773	24.4086	0	0	0	0	33.4107	0	8.57585	17.1426	28.6635	7.32163	0	0	0	7.51464	0
421	Erwinia	350.237	-0.143235	0.45128	-0.317397	0.750942	0.892994	178.114	401.735	729.693	657.258	91.9194	165.906	206.775	414.771	680.146	138.696	218.684	259.207	180.833	1142.32	161.556	234.774	328.056	309.979	154.083
924	Petrimonas	24.6889	0.238055	0.758137	0.314	0.753521	0.895238	53.7168	41.7507	9.39028	11.5386	27.3274	37.8383	0	26.6812	0	19.5807	28.1778	31.3295	33.3003	48.762	20.6792	0	0	64.5006	14.5151
1237	Thiomicrospira	121.981	-0.133869	0.430363	-0.31106	0.755755	0.897069	44.2928	168.859	231.551	179.736	126.7	69.8553	68.9249	123.704	219.556	37.5296	56.3556	102.56	62.3853	294.769	42.6509	157.507	91.0313	181.604	58.0604
644	Lawsonia	38.6745	-0.236215	0.775438	-0.304622	0.760654	0.902058	41.4656	38.9673	46.9514	86.0959	0	0	0	29.1067	23.8648	148.487	65.544	50.8366	46.789	28.8472	21.9717	0	60.115	25.675	20.0978
288	Christensenella	50.0915	-0.13407	0.448483	-0.298942	0.764985	0.905535	57.4864	8770.44	89.7802	33.2845	34.7803	61.1234	86.1561	43.6601	31.0242	39.1613	29.4029	48.4721	51.4257	91.8132	34.8962	38.6338	0	81.4086	49.128
532	Halocella	156.178	0.114973	0.384395	0.299101	0.764863	0.905535	174.344	99.274	277.586	115.83	238.494	64.034	109.131	116.427	107.392	194.175	76.5701	144.825	133.201	84.3451	157.679	83.2112	534.165	107.084	149.617
884	Pajaroellobacter	19.545	0.41494	1.3986	0.296683	0.766708	0.905919	12.2512	0	84.2835	46.5983	0	0	0	0	23.8648	0	0	20.0982	34.5648	35.1438	0	59.4366	0	29.4323	25.6806
1044	Rufibacter	200.987	0.112657	0.379116	0.297158	0.766346	0.905919	172.459	136.386	109.248	132.694	424.817	381.294	103.387	145.534	85.9132	241.495	94.3344	155.17	113.39	115.242	338.622	365.535	120.23	202.269	380.742
182	Calothrix	2677.61	0.119341	0.415164	0.287455	0.773764	0.910931	1740.61	1381.49	979.567	1159.19	6712.6	3486.94	3607.07	1974.41	1300.63	3384.19	1192.66	1679.97	1549.1	951.079	4809.21	6199.24	1617.95	2403.43	4745.32
304	Cobetia	6.66618	0.635678	2.21	0.287637	0.773625	0.910931	0	21.3393	0	0	0	0	0	31.5323	0	0	7.96329	3.8423	0	205.298	0	0	0	59.4909	0
443	Fibrella	58.8703	0.148349	0.515953	0.287524	0.773711	0.910931	39.5808	53.8121	35.9579	23.9648	186.323	34.9277	57.4374	58.2134	45.3431	29.371	47.1672	36.9452	49.7397	126.664	62.0377	0	32.6339	135.89	62.5266
512	Gynuella	87.2613	0.198861	0.688816	0.2887	0.772811	0.910931	34.8688	62.1622	180.019	95.8594	0	0	114.875	123.704	112.164	93.0081	44.1044	41.6742	37.937	424.508	36.1887	44.5774	53.2447	107.71	51.3611
1045	Ruminiclostridium	85.705	0.0829651	0.291238	0.28487	0.775744	0.911604	115.915	90.9238	66.8771	71.0069	57.1391	49.4808	97.6436	80.0435	105.005	96.2716	53.2928	112.313	111.282	52.13	56.8679	112.93	166.604	44.4616	88.2071
1058	Salimicrobium	22.5723	-0.205261	0.719192	-0.285405	0.775334	0.911604	27.3296	33.4006	62.9836	38.1662	27.3274	0	0	0	28.6377	19.5807	16.5391	33.694	27.399	17.279	32.3113	35.6619	0	16.2817	12.282
344	Deferribacter	183.846	-0.11103	0.39799	-0.278976	0.780263	0.915255	220.522	107.624	485.088	209.027	188.807	154.264	91.8998	157.661	198.078	86.4812	281.778	218.42	212.447	60.7695	117.613	86.183	420.805	73.8939	121.704
523	Halioglobus	98.6022	-0.0630536	0.225601	-0.279492	0.779867	0.915255	58.4288	94.635	98.4834	105.623	64.592	69.8553	114.875	147.959	133.643	122.379	134.763	93.3975	102.851	1466.38	78.8396	112.93	65.2677	1082.11	70.3424
605	Jeotgalicoccus	21.2831	-0.305592	1.10463	-0.276647	0.782051	0.916521	49.9472	36.184	58.861	14.2014	0	0	0	0	73.9808	0	12.8638	36.6496	26.1344	14.6433	12.9245	0	42.9393	25.0488	0
6	Acetomicrobium	7.76372	0.487843	1.90623	0.255921	0.798012	0.917971	15.0784	20.4115	0	0	29.8117	0	0	0	0	0	0	17.7337	15.1748	27.3829	0	0	0	21.9177	0
91	Apibacter	128.279	-0.0692774	0.267639	-0.258846	0.795754	0.917971	130.051	114.119	148.641	155.771	129.184	200.834	126.362	174.64	71.5943	62.0054	207.658	136.549	170.295	68.0911	103.396	104.014	137.406	83.9134	112.771
131	Bacteroides	1278.95	0.0394596	0.146935	0.268551	0.788275	0.917971	1350.46	1195	1346.93	1426.8	1381.28	1280.68	1068.34	1004.18	1171.76	1378.8	1335.38	1316.14	1334.96	831.297	1128.31	1497.8	1897.92	1027.63	1326.46
161	Brevibacillus	441.929	-0.0476581	0.183028	-0.260387	0.794565	0.917971	481.567	396.168	275.296	338.614	539.095	483.166	327.393	528.772	379.45	740.802	372.437	427.086	463.253	491.427	358.009	451.718	456.874	510.369	375.159
187	Candidatus Annandia	21.3073	0.1925	0.741921	0.259462	0.795279	0.917971	26.3872	14.8447	36.416	31.0655	29.8117	0	0	26.6812	0	31.0027	18.3768	35.1718	40.0446	9.07882	0	47.5493	20.6109	8.76708	29.0302
198	Candidatus Cyclonatronum	39.6582	0.15193	0.596328	0.254775	0.798897	0.917971	44.2928	36.184	15.5741	13.3138	34.7803	37.8383	0	36.3834	31.0242	127.274	30.628	42.2653	39.2016	57.8408	25.849	29.7183	0	103.326	48.0115
293	Chryseolinea	42.6364	0.146818	0.543194	0.270287	0.786939	0.917971	23.56	25.9782	90.9254	55.918	0	69.8553	0	33.9578	52.5025	50.5834	39.2039	32.5118	24.8698	95.3276	28.4339	29.7183	36.069	88.297	32.3798
416	Enterococcus	1491.15	-0.0491702	0.193602	-0.253975	0.799515	0.917971	1806.58	1433.44	2093.8	1423.69	1286.87	1076.94	1240.65	1280.7	1355.52	2142.45	1837.07	1691.2	1670.49	1236.33	1271.77	1325.44	2105.74	795.925	1257.23
520	Halanaerobium	253.779	-0.0684708	0.254742	-0.268785	0.788095	0.917971	229.946	179.992	524.94	248.524	295.633	195.013	166.568	254.684	195.691	292.078	246.862	274.281	250.384	160.49	252.028	222.887	441.416	140.273	250.106
542	Halopiger	21.8354	-0.228861	0.891391	-0.256746	0.797375	0.917971	30.1568	21.3393	5.72578	15.5328	67.0763	40.7489	0	0	26.2513	29.371	20.2145	23.3494	33.3003	61.2088	0	0	0	29.4323	11.1655
603	Jeotgalibaca	123.994	-0.0755135	0.298108	-0.25331	0.800029	0.917971	130.994	125.252	244.376	86.0959	121.731	81.4979	114.875	94.5968	124.097	145.223	267.689	128.569	122.242	124.175	68.4999	86.183	142.558	75.7726	71.4589
635	Lachnoclostridium	428.035	0.0409923	0.155508	0.263603	0.792086	0.917971	486.279	388.746	594.794	392.313	457.113	392.936	419.293	371.111	329.334	391.613	431.243	499.203	511.728	538.872	460.113	309.07	398.477	309.353	451.085
734	Methanosalsum	33.2988	0.233481	0.916045	0.254879	0.798817	0.917971	32.0416	31.545	22.216	168.198	49.6862	0	0	0	0	0	45.3295	16.847	31.6142	24.4542	24.5566	71.3239	49.8096	18.1604	46.8949
809	Natranaerobius	3044.52	-0.196274	0.731058	-0.26848	0.78833	0.917971	10009.2	9646.27	2165.95	5366.79	859.571	1370.91	1412.96	684.008	152.735	727.748	6594.22	8555.03	7240.91	210.424	478.207	680.549	273.094	532.913	884.304
825	Neorickettsia	26.9919	0.17	0.667102	0.254834	0.798851	0.917971	32.984	15.7725	20.6128	10.2072	24.8431	52.3915	0	36.3834	0	60.3737	15.314	25.1227	26.1344	13.6182	41.3585	47.5493	0	64.5006	25.6806
891	Parabacteroides	67.8361	0.089635	0.327249	0.273905	0.784158	0.917971	92.3552	76.0791	39.1643	79.439	57.1391	78.5872	0	48.5112	131.256	52.2151	66.1566	69.7525	97.7932	79.22	68.4999	47.5493	84.161	70.7628	50.2446
900	Paraprevotella	31.331	0.256519	0.991462	0.258728	0.795845	0.917971	82.9312	64.9456	30.6902	60.7997	24.8431	0	0	0	0	21.2124	60.031	67.388	83.4614	24.7471	20.6792	0	0	35.6945	17.8647
944	Planktothrix	119.494	-0.0656095	0.246013	-0.266691	0.789707	0.917971	112.146	95.5628	109.706	89.2025	196.26	186.281	109.131	126.129	88.2997	106.062	87.5962	90.7374	126.457	69.409	142.17	172.366	104.772	83.9134	174.181
1004	Raphidiopsis	57.2644	-0.102971	0.381418	-0.269968	0.787185	0.917971	71.6224	84.4293	41.4547	52.3676	54.6548	84.4085	0	29.1067	124.097	44.0565	49.0049	62.0679	63.6499	26.065	43.9434	74.2957	92.7489	37.5732	52.4777
1092	Shigella	101.365	-0.0832829	0.304894	-0.273154	0.784735	0.917971	98.952	103.913	110.164	116.718	77.0136	101.872	137.85	111.576	136.029	53.8468	72.2822	114.087	76.2956	218.477	77.5471	65.3802	48.092	55.1073	150.734
1198	Thermoanaerobacter	480.223	0.0734859	0.284128	0.258637	0.795916	0.917971	551.304	554.821	726.487	537.878	345.319	547.2	350.368	315.323	355.585	393.245	1059.12	510.73	486.437	184.212	448.481	609.225	419.088	229.196	500.213
1223	Thermosynechococcus	78.8018	0.135527	0.508654	0.266442	0.789899	0.917971	68.7952	64.0178	32.2934	50.5924	141.606	122.247	109.131	82.469	0	83.2178	22.0522	57.9301	41.7307	49.2013	131.83	139.676	34.3514	116.477	149.617
1272	Weissella	786.402	0.123045	0.486423	0.252958	0.800301	0.917971	345.861	245.865	332.782	331.957	2265.69	1143.88	786.892	817.414	312.629	962.716	356.51	377.432	344.805	199.295	1609.1	2062.45	324.621	779.643	1342.09
1275	Wigglesworthia	51.9106	-0.125061	0.490884	-0.254767	0.798903	0.917971	37.696	31.545	51.9901	89.6463	29.8117	55.3021	0	97.0224	114.551	31.0027	140.889	39.9008	44.6814	34.2652	33.6037	32.6901	79.0083	28.1799	14.5151
790	Morganella	193.759	-0.121129	0.481042	-0.251806	0.801191	0.918179	87.6432	190.198	505.014	331.957	106.825	46.5702	114.875	300.769	303.083	26.1075	122.512	159.899	134.887	598.616	134.415	101.042	142.558	147.162	127.286
197	Candidatus Cloacimonas	21.6159	0.202723	0.816497	0.248284	0.803915	0.918915	28.272	24.1226	38.4772	14.2014	29.8117	0	0	26.6812	0	39.1613	20.2145	13.0047	19.39	48.4692	28.4339	0	0	46.9665	33.4964
578	Hydromonas	28.236	-0.142724	0.57921	-0.246411	0.805364	0.918915	24.5024	36.184	41.4547	20.8583	39.7489	0	0	67.9157	40.5701	24.4758	30.0155	26.6005	22.7622	56.9622	14.217	0	25.7636	33.1896	31.2633
919	Pelosinus	290.211	0.0728667	0.293693	0.248105	0.804053	0.918915	316.647	199.476	370.114	223.228	399.974	358.008	137.85	215.875	214.783	388.35	208.271	259.207	263.03	125.493	320.528	255.577	645.807	189.745	422.054
1183	Terribacillus	32.8233	0.150599	0.611226	0.246389	0.805381	0.918915	67.8528	41.7507	55.4256	20.8583	0	46.5702	0	46.0856	0	29.371	32.4657	59.4079	36.2509	20.9398	27.1415	59.4366	24.046	22.5439	33.4964
1207	Thermodesulfatator	30.6827	0.183603	0.742201	0.247376	0.804617	0.918915	21.6752	15.7725	50.8449	24.4086	39.7489	0	0	31.5323	0	102.798	17.7643	25.1227	32.8788	44.5155	25.849	0	41.2217	56.3598	52.4777
860	Octadecabacter	93.5272	0.0754	0.308895	0.244096	0.807156	0.92013	102.722	86.2848	88.8641	81.658	104.341	128.068	126.362	77.6179	38.1836	83.2178	43.4918	98.1264	64.0714	722.059	94.349	71.3239	66.9853	234.832	96.023
37	Aequorivita	147.572	0.0534214	0.223294	0.239243	0.810917	0.920716	100.837	115.046	108.561	98.5221	139.121	180.46	137.85	191.619	159.894	220.282	172.13	139.801	147.111	87.8595	173.189	211	127.1	178.473	115.004
137	Beggiatoa	117.979	-0.0778095	0.323015	-0.240885	0.809644	0.920716	104.606	128.036	163.07	146.896	72.0449	104.783	68.9249	269.237	71.5943	81.5861	79.0204	132.116	149.219	214.084	76.2547	71.3239	56.6799	147.162	104.955
228	Candidatus Nitrosocosmicus	119.255	-0.0726587	0.300403	-0.241871	0.80888	0.920716	198.846	143.808	41.6837	117.605	144.09	142.621	143.593	75.1924	119.324	94.6399	66.7691	165.514	119.712	68.5304	160.264	127.789	127.1	61.3695	147.384
435	Faecalitalea	37.7661	0.151783	0.636832	0.238341	0.811617	0.920716	32.984	31.545	93.2157	85.2083	54.6548	0	0	0	31.0242	24.4758	36.1411	46.9943	53.1118	25.04	54.283	68.3521	27.4812	20.6652	32.3798
560	Helicobacter	1815.7	0.0469975	0.198177	0.237149	0.812541	0.920716	2115.69	1485.4	1240.43	1428.13	2717.83	1705.63	1694.4	1542.66	1429.5	2516.11	1998.79	1933.86	2033	998.084	2117.04	2225.9	1461.65	1454.71	2399.46
638	Lactobacillus	6059.56	0.0624328	0.26054	0.239629	0.810618	0.920716	4844.88	4021.06	4986.24	4275.95	11251.4	7780.13	6559.35	4496.99	3610.74	7525.5	5907.54	4468.6	4461.39	3145.08	9094.98	8986.81	5542.61	4836.92	9335.44
921	Peptoniphilus	106.656	0.0896131	0.378094	0.237013	0.812647	0.920716	56.544	75.1513	207.273	123.375	69.5606	81.4979	68.9249	70.3412	207.624	70.164	231.548	72.4126	72.5019	99.4277	58.1603	98.0704	233.59	68.8842	61.41
407	Ehrlichia	348.507	0.0481725	0.205089	0.234886	0.814297	0.92165	375.075	297.822	354.54	376.337	327.929	288.153	356.112	298.344	505.933	246.39	218.684	385.708	311.084	379.407	336.037	323.929	626.914	223.56	389.675
739	Methanothermobacter	43.2085	0.118198	0.504869	0.234116	0.814895	0.92165	46.1776	36.184	98.7125	39.0538	0	72.7659	0	43.6601	45.3431	29.371	90.659	61.4768	47.2105	28.5543	32.3113	47.5493	30.9163	31.9372	39.0791
1155	Sulfurihydrogenibium	148.089	-0.0546865	0.237201	-0.230549	0.817665	0.923976	163.978	158.653	190.554	187.281	163.964	186.281	68.9249	130.98	66.8214	182.753	189.894	175.564	177.039	111.582	183.528	104.014	113.36	103.326	155.2
643	Lawsonella	5.87296	0.330794	1.47197	0.224729	0.82219	0.928279	16.9632	12.9891	4.12256	0	0	0	0	0	0	17.9489	7.96329	12.7091	9.27349	17.7183	0	0	0	11.8982	0
431	Ezakiella	37.0137	-0.105656	0.474201	-0.222808	0.823685	0.929156	32.984	42.6785	49.2417	28.8466	59.6234	0	0	48.5112	78.7538	37.5296	30.0155	26.0094	26.1344	27.09	31.0188	41.6056	80.7259	35.6945	26.7971
172	Caldanaerobacter	43.7908	0.142183	0.660185	0.215368	0.829481	0.934687	52.7744	30.6172	153.909	39.0538	0	0	0	36.3834	31.0242	68.5323	58.8058	44.9254	32.8788	41.0011	29.7264	35.6619	99.6192	46.9665	30.1467
713	Metakosakonia	0.599685	-0.63876	2.98854	-0.213737	0.830753	0.934687	0	0	29.545	6.6569	0	0	0	0	0	0	0	0	4.21522	17.4255	0	0	0	0	0
849	Novibacillus	38.8569	-0.0981454	0.458668	-0.213979	0.830563	0.934687	57.4864	21.3393	25.4225	26.1838	74.5293	32.017	68.9249	53.3623	0	44.0565	17.7643	46.1076	34.5648	28.8472	24.5566	65.3802	22.3284	66.3793	29.0302
1279	Wolinella	54.658	0.165986	0.781999	0.212259	0.831905	0.935171	152.669	143.808	36.1869	94.528	29.8117	37.8383	0	0	0	19.5807	52.0677	119.998	187.578	25.04	24.5566	35.6619	17.1757	36.3207	25.6806
412	Endomicrobium	36.6094	-0.0745407	0.354069	-0.210526	0.833257	0.935879	28.272	38.0396	34.5837	37.7224	69.5606	43.6596	0	43.6601	42.9566	31.0027	32.4657	39.6052	18.547	20.0613	24.5566	59.4366	29.1987	41.9567	60.2935
818	Ndongobacter	7.9452	0.303309	1.45033	0.209132	0.834345	0.936289	11.3088	13.9169	35.0418	10.2072	0	0	0	0	0	0	22.6648	18.9159	9.69502	12.3003	0	0	0	16.9079	0
103	Arcticibacterium	80.5307	-0.0478279	0.245326	-0.194957	0.845427	0.946264	94.24	97.4184	42.5998	84.7645	64.592	87.3191	137.85	89.7457	85.9132	45.6882	51.4551	88.6685	103.695	98.9884	69.7924	62.4084	66.9853	82.0348	75.9251
440	Ferroglobus	19.238	-0.218761	1.11161	-0.196796	0.843987	0.946264	44.2928	38.9673	6.41287	17.7517	0	0	0	55.7879	42.9566	0	14.0889	41.9697	39.2016	16.1076	0	0	29.1987	18.7866	0
798	Mycetocola	73.3885	-0.160866	0.824146	-0.195191	0.845243	0.946264	28.272	76.0791	16.9483	33.2845	136.637	160.085	155.081	31.5323	0	137.065	6.73817	78.0282	51.4257	39.6832	191.283	0	0	81.4086	170.832
189	Candidatus Arthromitus	249.269	-0.0485955	0.253995	-0.191325	0.848271	0.946992	179.056	162.364	447.985	247.637	263.337	270.689	229.75	259.535	245.807	220.282	368.149	149.85	183.784	312.633	272.707	309.07	322.904	120.86	169.715
862	Oenococcus	174.819	0.0821734	0.427224	0.192343	0.847474	0.946992	140.418	117.83	258.347	233.435	114.278	49.4808	120.619	264.386	224.329	172.962	257.276	102.855	153.013	98.1098	94.349	92.1267	657.83	73.8939	96.023
1170	Syntrophothermus	14.0201	0.225436	1.1758	0.19173	0.847953	0.946992	32.984	28.7616	50.3869	15.9766	0	0	0	0	0	0	11.6387	25.1227	24.4483	17.5719	0	0	18.8933	29.4323	11.1655
984	Pseudorhodobacter	23.6748	0.204285	1.08107	0.188965	0.85012	0.948239	0	23.1948	13.5128	14.6452	0	32.017	74.6686	36.3834	0	29.371	9.80097	19.2115	13.4887	99.7205	16.8019	0	0	67.0055	0
666	Listeria	768.155	-0.0428519	0.228918	-0.187193	0.851509	0.948971	1040.41	766.358	1158.9	763.768	626.046	576.306	522.68	579.709	754.127	992.087	1304.75	890.823	978.775	453.209	577.726	609.225	820.999	483.442	695.608
94	Aquifex	9.81026	0.182815	1.00117	0.182601	0.855111	0.951942	18.848	25.9782	5.95481	9.31966	0	0	0	0	0	31.0027	18.9894	15.9603	10.5381	13.3254	12.9245	0	0	11.272	12.282
327	Cryobacterium	123.353	0.0784961	0.431486	0.18192	0.855645	0.951942	93.2976	90.9238	18.5515	38.61	154.027	139.711	172.312	84.8946	300.696	115.852	87.5962	78.6194	81.3538	246.153	147.34	124.817	34.3514	171.584	163.016
124	Azorhizobium	92.7102	0.10841	0.606747	0.178674	0.858194	0.953865	126.282	124.324	25.1934	47.9297	141.606	110.604	189.543	48.5112	0	83.2178	82.0832	116.156	93.1565	103.088	129.245	115.901	0	89.5494	135.102
1297		561843	-0.063235	0.355569	-0.177842	0.858847	0.953865	347299	420503	888777	720075	376527	331932	384658	1.20931e+06	638151	417700	555938	333436	335851	1.79406e+06	371957	429135	397182	359488	363042
654	Leptolyngbya	267.903	0.0586932	0.338844	0.173216	0.862482	0.955527	183.768	119.685	114.058	368.792	476.987	369.651	292.931	147.959	126.483	427.511	346.709	153.396	168.187	263.579	338.622	448.746	137.406	251.74	353.945
858	Oceanobacillus	473.217	0.0625628	0.360926	0.17334	0.862384	0.955527	426.907	315.45	830.696	491.279	236.009	273.6	344.624	344.43	761.287	603.737	532.928	371.225	381.478	358.027	307.604	329.873	1533.79	179.725	368.46
974	Pseudoclostridium	51.0243	0.0642391	0.371065	0.173121	0.862557	0.955527	67.8528	77.9347	77.8706	50.1487	0	34.9277	68.9249	46.0856	35.7972	37.5296	56.3556	64.1369	60.2777	50.6656	52.9905	56.4648	51.5272	47.5927	32.3798
618	Klebsiella	1304.92	-0.0395035	0.230984	-0.171022	0.864206	0.956536	1046.06	1184.79	1706.97	1540.41	1296.81	1076.94	964.948	1411.68	1424.73	1563.19	869.224	1091.21	893.628	3048.29	1125.73	1182.79	1070.05	1017.61	1278.45
322	Crinalium	91.085	0.0433271	0.256785	0.168729	0.86601	0.956977	98.952	75.1513	98.0254	74.1135	111.794	96.051	80.4124	94.5968	126.483	39.1613	48.3923	100.195	108.331	63.991	102.104	118.873	145.994	77.6512	70.3424
386	Dialister	70.6995	-0.0596888	0.35395	-0.168636	0.866083	0.956977	71.6224	65.8734	191.241	43.4918	49.6862	101.872	57.4374	31.5323	45.3431	57.1103	28.7904	79.8016	65.336	88.2988	76.2547	92.1267	42.9393	60.7433	93.7899
427	Eubacterium	277.432	-0.0305592	0.182798	-0.167175	0.867233	0.957431	362.824	314.522	369.885	233.435	243.462	241.583	189.543	271.663	178.986	383.455	242.574	346.989	336.796	215.549	242.981	285.296	237.025	274.284	300.351
723	Methanofollis	10.1496	0.275796	1.67088	0.16506	0.868897	0.957636	0	10.2057	70.0836	11.0948	0	0	0	0	0	0	20.2145	12.4136	12.2242	37.1939	0	0	0	19.4128	0
806	Myroides	406.204	0.0330317	0.199244	0.165786	0.868326	0.957636	533.399	418.435	445.695	362.579	467.05	407.489	361.856	334.727	388.996	295.342	569.682	440.091	520.58	297.99	400.66	303.127	544.47	204.774	420.938
229	Candidatus Nitrosoglobus	42.4572	0.125976	0.779839	0.161541	0.871667	0.959056	40.5232	47.3175	96.1931	46.5983	0	37.8383	0	72.7668	64.4349	0	28.7904	31.9206	28.6635	53.155	34.8962	0	58.3975	138.395	26.7971
652	Lentibacillus	56.8859	0.0524316	0.324492	0.16158	0.871636	0.959056	89.528	76.0791	35.2708	39.0538	52.1705	78.5872	0	67.9157	54.889	63.6371	48.3923	73.2993	61.1208	93.8632	58.1603	50.5211	36.069	57.6122	44.6618
493	Gilvibacter	27.5822	0.122128	0.764864	0.159672	0.873139	0.95986	32.984	31.545	14.429	10.651	0	32.017	0	31.5323	0	110.957	18.9894	24.5316	45.5244	22.1113	42.6509	0	18.8933	42.5829	44.6618
320	Coxiella	173.418	-0.0321756	0.208958	-0.153981	0.877624	0.963931	128.166	121.541	188.035	154.884	154.027	145.532	269.956	203.747	128.87	265.971	104.135	182.066	193.9	135.157	178.358	166.422	185.498	222.308	166.365
444	Fibrobacter	21.7003	0.144954	0.946878	0.153086	0.878331	0.963931	18.848	38.9673	71.4577	25.2962	32.296	0	0	0	0	17.9489	23.2773	20.6893	36.2509	29.7258	0	0	32.6339	42.5829	22.3309
4	Acetobacterium	123.997	0.0392927	0.261036	0.150526	0.88035	0.964147	111.203	133.602	233.841	126.037	67.0763	151.353	86.1561	80.0435	71.5943	156.645	170.904	111.131	116.762	188.019	130.538	95.0985	111.642	97.064	117.237
86	Aneurinibacillus	71.1512	-0.0494153	0.351232	-0.140691	0.888114	0.964147	47.12	60.3066	112.683	108.286	81.9822	61.1234	0	50.9368	90.6862	101.167	58.1933	38.7186	45.5244	82.2951	78.8396	77.2676	89.3137	112.72	54.7108
207	Candidatus Gullanella	50.7162	0.0935504	0.65347	0.143159	0.886164	0.964147	62.1984	53.8121	52.4481	115.386	52.1705	0	0	97.0224	33.4107	22.8441	64.3189	69.7525	45.1029	86.9809	46.5283	0	106.489	19.4128	35.7295
240	Candidatus Portiera	69.9675	-0.0620027	0.422308	-0.146819	0.883275	0.964147	47.12	47.3175	21.987	34.1721	104.341	139.711	63.1811	33.9578	59.662	161.54	29.4029	62.0679	60.6992	29.2865	93.0565	145.62	51.5272	47.5927	97.1395
374	Desulfosporosinus	232.992	0.030657	0.210157	0.145877	0.884019	0.964147	207.328	227.31	345.608	226.778	178.87	206.655	235.493	116.427	365.131	194.175	295.867	197.731	224.25	252.889	179.651	205.056	297.14	281.799	188.696
411	Emcibacter	78.6939	0.0820231	0.582209	0.140883	0.887963	0.964147	28.272	42.6785	37.1031	63.4625	0	78.5872	80.4124	106.725	45.3431	285.551	115.161	57.3389	46.789	198.416	47.8207	53.4929	29.1987	150.919	27.9136
708	Melissococcus	141.01	0.04342	0.306407	0.141707	0.887311	0.964147	184.71	108.552	115.89	188.168	149.059	119.336	57.4374	118.852	169.44	171.331	214.396	151.623	186.313	62.0874	78.8396	142.648	250.766	60.1171	149.617
730	Methanomethylovorans	24.645	-0.128427	0.859075	-0.149495	0.881163	0.964147	25.4448	32.4728	65.2739	27.959	34.7803	46.5702	0	24.2556	0	0	20.8271	23.0538	31.6142	68.2375	12.9245	0	0	26.9274	27.9136
796	Muricauda	105.98	-0.0355094	0.234241	-0.151594	0.879507	0.964147	116.858	112.263	112.454	115.83	54.6548	90.2298	114.875	99.448	143.189	112.589	55.743	135.367	109.596	87.4202	85.3018	89.1549	113.36	175.968	89.3237
863	Oleiphilus	92.0913	0.0849112	0.594056	0.142935	0.886342	0.964147	61.256	67.729	142.457	127.369	32.296	49.4808	0	155.236	121.71	137.065	36.7537	51.1321	36.6725	452.184	59.4528	53.4929	29.1987	108.336	27.9136
1052	Saccharophagus	70.9372	0.0580135	0.412688	0.140575	0.888206	0.964147	66.9104	72.3679	125.509	126.037	52.1705	46.5702	0	87.3202	81.1403	32.6344	82.0832	48.1765	64.9145	150.533	29.7264	47.5493	56.6799	87.0445	90.4402
1217	Thermoplasma	20.3517	0.124709	0.838467	0.148735	0.881763	0.964147	27.3296	16.7003	68.7094	24.8524	0	0	0	26.6812	28.6377	0	18.9894	26.8961	16.4394	39.3903	12.9245	0	46.3744	13.7768	18.9813
1220	Thermosipho	239.849	0.039487	0.275803	0.143171	0.886155	0.964147	307.223	237.515	399.201	311.099	278.243	209.566	91.8998	198.896	147.962	174.594	426.955	290.537	252.07	113.632	236.519	193.169	266.224	172.837	248.99
214	Candidatus Korarchaeum	2.68812	0.357118	2.57413	0.138733	0.889661	0.964917	0	0	0	0	0	0	0	0	23.8648	0	0	3.25118	8.43045	8.63952	0	0	0	6.88842	0
226	Candidatus Nasuia	23.121	0.153667	1.11838	0.137401	0.890714	0.965251	33.9264	0	16.7193	17.3079	81.9822	52.3915	0	0	0	16.3172	0	12.7091	10.5381	2.34292	63.3301	56.4648	0	9.39329	65.8762
710	Mesoplasma	427.948	0.0437368	0.322721	0.135525	0.892197	0.965266	490.991	367.406	451.879	417.61	352.772	369.651	379.087	555.453	417.634	416.089	1247.79	398.121	357.873	258.014	377.396	190.197	649.242	154.676	279.136
781	Mixta	33.859	0.0488544	0.360555	0.135498	0.892218	0.965266	23.56	38.0396	33.8966	29.2904	39.7489	0	63.1811	29.1067	50.116	29.371	25.7276	28.6695	34.5648	186.262	31.0188	44.5774	22.3284	58.2384	27.9136
1134	Staphylothermus	69.7038	-0.0407569	0.309885	-0.131523	0.895362	0.967858	75.392	67.729	60.0062	50.5924	57.1391	110.604	68.9249	55.7879	114.551	45.6882	90.0465	57.6345	58.5916	33.533	78.8396	50.5211	147.711	36.3207	64.7597
99	Arcanobacterium	29.3119	-0.0910208	0.71323	-0.127618	0.898451	0.968087	30.1568	34.3284	69.6255	52.3676	32.296	34.9277	0	24.2556	0	22.8441	34.916	46.4032	45.5244	34.5581	29.7264	0	0	38.1994	26.7971
133	Bartonella	919.213	0.0251229	0.197171	0.127417	0.898611	0.968087	918.84	816.459	911.315	1212.89	901.804	762.587	815.611	667.029	973.683	1125.89	825.12	794.174	878.031	912.421	820.707	781.591	1880.74	618.705	847.458
471	Gallaecimonas	37.2484	-0.174674	1.35928	-0.128504	0.89775	0.968087	0	65.8734	60.0062	37.7224	0	0	0	82.469	147.962	0	12.2512	6.79792	5.05827	182.748	0	0	36.069	70.7628	0
738	Methanospirillum	18.8842	-0.121884	0.963927	-0.126445	0.89938	0.968087	18.848	39.8951	62.2965	17.7517	32.296	0	0	24.2556	0	0	14.0889	34.8763	37.937	16.8397	14.217	0	22.3284	23.1701	0
764	Methylovulum	56.147	0.054648	0.435143	0.125586	0.90006	0.968087	45.2352	45.4619	92.5286	54.5866	29.8117	49.4808	0	82.469	128.87	21.2124	67.9943	52.0188	34.9864	107.481	32.3113	41.6056	39.5042	97.6903	43.5453
1151	Sulfuricurvum	22.576	0.0895526	0.711946	0.125786	0.899902	0.968087	32.0416	25.0504	33.2095	23.9648	0	40.7489	0	38.809	23.8648	0	32.4657	20.0982	30.7711	33.3866	16.8019	35.6619	0	27.5537	14.5151
87	Anoxybacillus	269.77	0.0366401	0.321716	0.11389	0.909325	0.968436	239.37	238.443	375.84	292.016	263.337	200.834	229.75	235.279	107.392	481.358	711.796	234.085	263.03	165.762	281.754	172.366	135.688	175.968	321.565
490	Gibbsiella	74.3232	0.0542371	0.471297	0.11508	0.908381	0.968436	12.2512	48.2453	76.7255	67.4566	59.6234	72.7659	63.1811	164.938	62.0484	104.43	56.9682	20.6893	17.7039	200.759	42.6509	80.2394	42.9393	84.5397	133.986
627	Kurthia	129.802	0.0443152	0.383958	0.115417	0.908115	0.968436	99.8944	89.0682	92.7576	81.2142	149.059	160.085	103.387	155.236	276.831	71.7957	85.7585	107.88	115.076	89.1774	156.387	80.2394	422.523	49.4714	80.3913
636	Lacimicrobium	64.8062	0.11874	1.05978	0.112042	0.91079	0.968436	14.136	68.6568	96.1931	88.3149	39.7489	0	0	184.343	112.164	19.5807	24.5024	29.5562	12.2242	405.472	0	0	34.3514	102.074	0
728	Methanolobus	21.5503	0.0874117	0.711732	0.122816	0.902253	0.968436	18.848	39.8951	9.61931	20.8583	39.7489	49.4808	0	31.5323	0	0	28.7904	30.4428	34.9864	19.1827	16.8019	0	18.8933	26.9274	23.4475
740	Methanothermococcus	45.8677	-0.0489855	0.424223	-0.115471	0.908072	0.968436	45.2352	28.7616	37.1031	43.048	34.7803	29.1064	0	53.3623	54.889	133.801	30.0155	47.881	54.3764	20.0613	33.6037	62.4084	89.3137	31.311	42.4287
742	Methanothrix	139.812	0.0477846	0.397303	0.120272	0.904267	0.968436	307.223	276.483	62.9836	107.398	111.794	72.7659	132.106	94.5968	40.5701	168.067	128.638	193.888	208.232	116.707	144.755	157.507	27.4812	96.4378	208.794
743	Methanotorris	47.6458	-0.0450944	0.405435	-0.111225	0.911438	0.968436	61.256	53.8121	63.8997	72.7821	37.2646	78.5872	0	41.2345	35.7972	32.6344	52.0677	62.3635	67.4436	21.9649	45.2358	38.6338	92.7489	16.2817	31.2633
754	Methylomonas	175.176	0.0418435	0.380134	0.110076	0.912349	0.968436	83.8736	143.808	162.383	136.245	139.121	145.532	132.106	475.41	164.667	146.855	96.7846	108.767	116.34	762.328	134.415	148.591	120.23	576.122	155.2
822	Neochlamydia	49.2702	0.0903023	0.782326	0.115428	0.908106	0.968436	106.491	73.2957	34.5837	48.8173	67.0763	0	0	29.1067	0	117.484	115.774	75.3682	86.8336	20.3541	40.066	0	32.6339	56.986	31.2633
870	Orientia	153.862	0.0365453	0.297054	0.123026	0.902087	0.968436	136.648	152.158	120.47	186.393	191.292	142.621	137.85	157.661	181.372	109.325	195.407	128.274	134.466	78.0485	157.679	148.591	395.042	65.1268	104.955
897	Paraliobacillus	163.61	0.0368282	0.331749	0.111012	0.911607	0.968436	131.936	103.913	139.48	213.465	253.399	253.225	126.362	97.0224	174.213	122.379	296.479	141.278	115.497	41.0011	195.16	121.845	238.743	96.4378	246.757
915	Pelagibacterium	20.6227	0.119293	1.07135	0.111349	0.91134	0.968436	17.9056	15.7725	3.20644	4.88173	0	29.1064	0	31.5323	0	96.2716	17.7643	14.187	21.0761	59.4516	16.8019	0	0	63.8744	0
1000	Rahnella	268.549	0.056246	0.467887	0.120213	0.904315	0.968436	112.146	264.421	514.633	343.052	131.668	151.353	166.568	363.834	343.653	244.758	120.674	178.224	109.174	1269.72	140.877	199.113	145.994	169.706	132.869
1046	Ruminococcus	224.026	-0.0218517	0.194947	-0.112091	0.910751	0.968436	164.92	202.259	148.183	158.434	213.651	340.545	275.699	300.769	181.372	285.551	219.909	219.602	207.811	292.133	224.887	240.718	178.627	180.351	221.076
1178	Taylorella	174.191	0.0471114	0.426258	0.110523	0.911994	0.968436	81.0464	68.6568	139.022	205.476	280.727	256.136	172.312	184.343	83.5267	241.495	95.5595	89.8507	79.2462	53.4479	409.707	350.676	56.6799	180.351	281.37
1169	Syntrophomonas	25.7878	0.0609658	0.563359	0.108219	0.913822	0.969206	14.136	14.8447	9.16125	27.0714	37.2646	40.7489	63.1811	33.9578	0	17.9489	23.8899	17.1426	12.6457	23.7221	40.066	0	34.3514	46.3403	33.4964
1047	Rummeliibacillus	64.402	0.0469089	0.443335	0.105809	0.915734	0.970438	60.3136	87.2126	75.1222	66.569	37.2646	37.8383	0	72.7668	78.7538	114.221	213.171	49.9499	51.0042	46.1262	32.3113	47.5493	63.5502	36.3207	53.5942
389	Dickeya	696.117	0.0421685	0.408926	0.10312	0.917868	0.970675	366.594	645.745	1316.24	1209.34	434.754	296.885	327.393	751.924	1209.94	303.5	435.531	420.584	370.097	2376.45	432.971	451.718	649.242	758.352	468.949
442	Fervidobacterium	137.136	0.0268996	0.26116	0.103	0.917963	0.970675	148.899	142.88	222.618	100.741	181.355	93.1404	114.875	106.725	159.894	81.5861	173.967	178.519	176.196	77.4628	77.5471	208.028	118.512	116.477	126.17
886	Paludibacter	141.332	0.0338004	0.329138	0.102694	0.918206	0.970675	96.1248	113.191	63.8997	122.043	218.619	165.906	189.543	145.534	114.551	166.436	64.9315	117.338	99.9008	57.548	200.33	347.704	123.665	134.011	144.034
201	Candidatus Doolittlea	14.2942	0.118448	1.17332	0.100951	0.91959	0.970901	20.7328	38.9673	18.3225	32.3969	0	0	0	0	26.2513	0	19.6019	26.305	33.7218	28.115	0	0	0	13.7768	13.3986
1293	Zobellia	72.8778	0.0319497	0.317795	0.100536	0.919919	0.970901	78.2192	83.5015	23.8192	47.0421	64.592	125.157	132.106	77.6179	59.662	37.5296	39.2039	82.7572	68.2866	48.4692	90.4716	77.2676	101.337	79.5299	68.1093
225	Candidatus Nardonella	17.9111	0.108229	1.08716	0.0995522	0.9207	0.970933	32.0416	0	33.2095	71.0069	34.7803	0	0	0	0	0	23.8899	17.7337	26.1344	15.0825	27.1415	0	30.9163	9.39329	18.9813
7	Acholeplasma	491.026	0.0243679	0.255341	0.095433	0.923971	0.971667	548.477	420.291	871.693	452.225	524.189	445.328	373.343	325.025	446.271	455.25	866.774	501.272	436.697	330.059	462.698	430.915	776.343	200.39	462.25
257	Capnocytophaga	1087.85	0.0207298	0.213972	0.0968806	0.922821	0.971667	981.981	823.881	1237.91	919.984	1413.57	1178.81	1257.88	1106.06	911.635	970.874	757.125	975.058	877.188	580.751	1615.56	1236.28	1240.09	753.342	1831.14
720	Methanococcus	672.613	-0.0302578	0.319281	-0.0947683	0.924499	0.971667	486.279	498.225	601.436	590.245	1445.87	1164.26	562.886	405.069	579.914	455.25	362.636	567.774	484.751	276.318	725.065	1188.73	729.968	434.596	1220.38
820	Neisseria	782.416	0.0199561	0.209582	0.0952187	0.924141	0.971667	814.234	642.961	334.157	501.043	864.539	820.8	918.998	717.966	1002.32	1165.05	585.608	656.442	644.086	991.055	889.207	924.239	766.037	877.96	749.202
1204	Thermoclostridium	50.5068	0.047069	0.500987	0.0939525	0.925147	0.971667	81.9888	69.5845	110.851	41.7166	52.1705	0	0	48.5112	66.8214	19.5807	67.3817	57.3389	71.2373	41.4404	36.1887	68.3521	53.2447	41.9567	31.2633
102	Arcobacter	2354.51	0.0224805	0.250903	0.0895983	0.928606	0.971713	2437.99	2059.7	4069.66	2750.19	2228.42	2008.34	1849.48	1959.85	2186.01	1811.21	3083.02	2394.05	2426.28	1422.01	1996.84	1756.35	4855.58	1060.19	2380.48
729	Methanomassiliicoccus	21.6029	0.0939517	1.02246	0.0918877	0.926787	0.971713	20.7328	33.4006	11.4516	12.87	24.8431	0	0	0	0	106.062	20.8271	28.0783	25.2913	89.031	12.9245	0	0	13.7768	11.1655
878	Oxalobacter	12.49	-0.0974897	1.09264	-0.0892242	0.928904	0.971713	12.2512	12.9891	10.5354	7.54449	27.3274	0	0	0	26.2513	32.6344	8.57585	9.16241	16.4394	47.2977	0	0	0	26.3012	0
989	Psychrobacter	738.805	-0.0200321	0.224638	-0.0891751	0.928943	0.971713	575.807	742.235	932.844	798.384	621.077	561.753	941.973	751.924	1007.09	499.307	405.515	604.719	746.938	948.297	613.915	1370.01	566.799	817.217	531.476
1265	Virgibacillus	797.035	0.0178182	0.199391	0.0893631	0.928793	0.971713	1079.05	858.209	1132.33	826.343	735.355	756.766	677.761	637.922	579.914	628.213	1106.9	928.95	945.053	487.181	801.32	790.507	915.466	440.232	816.195
119	Auricoccus	56.1645	-0.0722961	0.848382	-0.0852164	0.932089	0.971848	48.0624	31.545	161.925	135.801	34.7803	0	0	33.9578	126.483	0	96.1721	40.1964	56.0625	37.926	33.6037	0	178.627	26.3012	25.6806
181	Caloramator	160.714	0.0362339	0.432909	0.0836987	0.933296	0.971848	176.229	137.314	451.421	145.12	124.215	107.694	74.6686	174.64	121.71	70.164	491.886	156.648	155.963	57.548	121.49	62.4084	252.483	67.0055	104.955
311	Commensalibacter	48.9703	-0.0265085	0.316005	-0.0838865	0.933147	0.971848	72.5648	53.8121	21.0709	63.0187	62.1077	46.5702	63.1811	53.3623	31.0242	27.7393	30.0155	49.6543	61.5423	21.672	56.8679	41.6056	68.7029	50.0976	55.8273
341	Cytophaga	73.2221	-0.0193097	0.226366	-0.0853029	0.932021	0.971848	55.6016	54.7398	98.4834	90.0901	96.888	81.4979	63.1811	63.0646	73.9808	60.3737	55.1305	80.6883	99.9008	62.2338	77.5471	35.6619	91.0313	80.7823	70.3424
688	Mariniflexile	157.725	0.0165757	0.198874	0.0833479	0.933575	0.971848	152.669	160.508	113.141	165.535	154.027	174.638	91.8998	150.385	245.807	156.645	200.307	165.81	153.013	87.5666	157.679	139.676	171.757	160.312	195.396
795	Muribaculum	84.3126	-0.0233237	0.2677	-0.0871264	0.930571	0.971848	159.266	104.841	52.6772	89.2025	84.4665	72.7659	91.8998	58.2134	69.2079	70.164	79.0204	111.722	102.851	80.6843	89.1792	50.5211	37.7866	101.448	96.023
506	Gramella	401.963	0.0120758	0.15121	0.0798615	0.936347	0.972428	419.368	386.89	315.147	382.106	472.019	387.115	534.168	368.685	362.745	388.35	351.61	382.161	394.124	314.683	420.047	338.789	532.447	558.588	328.265
586	Ignavibacterium	140.545	0.0249093	0.309245	0.0805489	0.935801	0.972428	168.69	104.841	85.1996	51.0362	178.87	133.889	137.85	225.577	90.6862	218.651	70.4445	139.209	107.91	72.0448	209.377	151.563	151.146	179.099	194.279
1174	Tannerella	150.615	0.0310215	0.388665	0.0798156	0.936384	0.972428	112.146	133.602	73.9771	67.9004	250.915	253.225	224.006	67.9157	81.1403	226.809	112.099	91.3285	114.654	69.7019	255.905	341.76	66.9853	107.71	209.911
675	Lysinibacillus	913.399	0.0125684	0.163479	0.0768813	0.938718	0.97407	956.536	888.827	1088.81	824.568	929.131	809.157	786.892	878.053	985.615	936.608	1053.6	894.96	956.434	560.397	761.254	900.464	1368.9	634.361	1139.99
326	Cronobacter	212.252	0.0387131	0.517537	0.0748026	0.940372	0.975005	92.3552	187.414	507.762	332.401	94.4037	66.9447	103.387	237.705	410.474	62.0054	118.837	119.111	88.0982	915.35	90.4716	95.0985	125.383	250.488	135.102
422	Erysipelatoclostridium	26.5532	-0.0563071	0.76473	-0.0736301	0.941305	0.975148	60.3136	51.0287	12.1387	16.8641	0	0	57.4374	0	28.6377	45.6882	33.6909	41.3786	45.9459	36.1688	14.217	0	27.4812	15.6555	17.8647
952	Polaribacter	1693.35	-0.0141267	0.194217	-0.072737	0.942015	0.975148	1568.15	1326.75	1880.12	1593.66	1430.96	1653.24	1763.33	1736.7	2176.47	1878.11	1660.65	1563.23	1560.9	934.386	1877.93	1497.8	3277.13	1352.63	1441.46
660	Leuconostoc	504.934	-0.0145317	0.207459	-0.0700463	0.944157	0.97588	483.451	398.024	516.694	402.521	561.454	695.642	482.474	436.601	448.658	644.53	607.66	431.815	402.554	313.219	562.217	650.831	403.629	314.362	837.409
668	Longibaculum	210.982	0.0423557	0.605476	0.0699544	0.94423	0.97588	620.099	436.991	289.724	313.762	59.6234	104.783	74.6686	60.639	40.5701	76.6909	468.609	496.248	525.639	45.2476	98.2263	98.0704	75.5732	31.9372	91.5568
129	Bacterioplanes	36.4268	-0.0409606	0.655359	-0.062501	0.950164	0.976803	21.6752	50.1009	106.729	26.1838	34.7803	0	0	72.7668	31.0242	24.4758	30.0155	50.541	39.6231	476.345	23.2641	0	20.6109	96.4378	29.0302
179	Caldithrix	106.371	-0.0152957	0.257259	-0.0594566	0.952588	0.976803	127.224	92.7794	121.387	176.63	81.9822	81.4979	103.387	58.2134	131.256	94.6399	83.3083	145.712	114.233	132.961	98.2263	71.3239	61.8326	164.07	80.3913
210	Candidatus Hoaglandella	13.6245	-0.106552	1.69523	-0.0628543	0.949883	0.976803	0	12.0613	61.6094	30.6217	0	0	0	36.3834	0	0	50.23	17.4381	0	32.3616	0	0	0	18.1604	0
545	Haloquadratum	81.3583	-0.0247916	0.417654	-0.0593591	0.952666	0.976803	67.8528	38.9673	15.3451	33.7283	69.5606	122.247	126.362	97.0224	126.483	125.643	26.9527	37.8319	65.7575	51.6907	140.877	130.76	80.7259	70.7628	117.237
733	Methanoregula	28.3869	-0.0531235	0.891972	-0.0595574	0.952508	0.976803	40.5232	25.9782	11.9096	10.2072	52.1705	128.068	0	0	0	21.2124	27.5652	33.1029	40.8877	35.1438	34.8962	0	0	41.9567	35.7295
846	Nonlabens	516.292	-0.0145384	0.214531	-0.0677683	0.94597	0.976803	522.09	396.168	307.589	340.833	680.7	663.625	413.549	565.155	501.16	796.28	429.405	470.83	487.702	282.175	690.169	630.028	510.119	600.545	521.427
907	Parvimonas	262.889	0.0238305	0.390006	0.0611029	0.951277	0.976803	299.683	258.855	609.452	381.662	248.431	244.494	137.85	128.555	105.005	187.648	700.157	268.665	279.891	80.5379	275.292	199.113	199.238	98.9427	291.419
1197	Thermoactinomyces	27.8934	-0.0465549	0.729401	-0.0638261	0.949109	0.976803	15.0784	18.5559	64.3578	21.3021	37.2646	0	0	33.9578	0	91.3764	23.2773	33.694	29.0851	35.4367	38.7736	0	22.3284	37.5732	27.9136
1208	Thermodesulfobacterium	87.8538	-0.0153741	0.240034	-0.0640495	0.948931	0.976803	91.4128	82.5737	61.1513	81.2142	111.794	93.1404	155.081	75.1924	66.8214	70.164	53.2928	73.2993	90.2058	95.3276	122.783	121.845	97.9016	50.0976	75.9251
1242	Tolypothrix	63.1576	0.0191164	0.301768	0.0633481	0.949489	0.976803	81.9888	58.451	20.3838	48.8173	52.1705	64.034	126.362	80.0435	57.2755	48.9516	49.6174	87.1907	60.6992	37.0474	65.915	50.5211	53.2447	75.7726	81.5079
184	Campylobacter	2850.7	0.0117926	0.209253	0.0563557	0.955058	0.978482	2693.38	2362.16	3338.36	2571.34	4263.07	2602.11	2263.03	2413.43	2496.26	3384.19	4071.08	2404.69	2496.68	1442.21	3392.69	3138.25	3898.89	1633.18	3298.28
1049	Ruthenibacterium	43.3366	-0.0251219	0.474657	-0.0529265	0.95779	0.980505	21.6752	32.4728	7.55803	9.31966	67.0763	87.3191	103.387	48.5112	35.7972	31.0027	14.7015	26.0094	24.4483	43.7833	41.3585	47.5493	58.3975	48.2189	74.8086
785	Monoglobus	101.081	0.0121465	0.25844	0.0469991	0.962514	0.984562	104.606	99.274	123.448	113.611	156.511	90.2298	57.4374	89.7457	83.5267	78.3226	88.8213	123.84	118.448	70.434	96.9339	145.62	132.253	36.947	110.538
945	Planococcus	480.24	-0.00782141	0.176646	-0.0442773	0.964683	0.985122	503.242	458.33	574.181	356.81	417.364	392.936	557.143	485.112	563.209	504.202	444.719	518.711	573.692	431.976	400.66	558.704	738.556	331.27	313.749
1100	Simonsiella	49.172	-0.0296076	0.696725	-0.0424954	0.966104	0.985122	48.0624	38.0396	81.9932	68.788	0	32.017	0	99.448	97.8456	27.7393	30.628	27.1917	29.5066	39.8296	46.5283	0	192.368	36.3207	37.9626
1165	Synechococcus	678.048	-0.0111534	0.25609	-0.0435526	0.965261	0.985122	434.447	517.709	335.989	418.941	700.575	771.319	775.405	737.37	615.711	1504.45	599.085	680.678	495.289	5980.3	638.471	701.352	833.022	1000.07	466.716
1232	Thiodictyon	168.262	-0.0341279	0.789489	-0.0432278	0.96552	0.985122	17.9056	25.9782	2.29031	13.3138	67.0763	104.783	183.8	84.8946	1047.66	156.645	39.8165	18.9159	18.547	559.665	130.538	133.732	66.9853	382.62	141.801
669	Lonsdalea	32.996	0.0406293	1.07965	0.037632	0.969981	0.98752	11.3088	49.1731	114.058	68.3442	0	0	0	46.0856	35.7972	0	9.18841	44.9254	14.7533	160.051	0	0	17.1757	38.1994	17.8647
1188	Thalassolituus	128.611	0.019306	0.50913	0.0379195	0.969752	0.98752	36.7536	65.8734	241.857	257.4	124.215	69.8553	68.9249	181.917	181.372	48.9516	64.9315	54.3833	32.8788	534.332	98.2263	124.817	72.138	123.365	61.41
1128	Sporanaerobacter	296.152	0.0120574	0.334585	0.0360368	0.971253	0.988038	471.2	494.514	256.286	364.354	345.319	291.064	206.775	116.427	105.005	292.078	329.558	378.91	358.716	116.414	524.735	350.676	156.299	155.929	312.633
286	Chondrocystis	147.449	-0.00883403	0.259807	-0.0340022	0.972875	0.988912	151.726	128.963	150.015	156.215	258.368	93.1404	114.875	97.0224	224.329	101.167	130.475	178.519	167.344	68.0911	193.868	124.817	176.91	101.448	184.23
177	Caldisphaera	57.4183	0.0165649	0.569109	0.0291067	0.976779	0.992102	84.816	59.3788	56.1126	63.9062	74.5293	52.3915	0	48.5112	85.9132	42.4248	46.5546	61.7724	53.9549	23.4292	65.915	0	216.414	22.5439	32.3798
280	Chlamydia	381.614	0.008199	0.310497	0.026406	0.978934	0.99351	309.107	338.645	240.025	286.247	377.615	293.974	281.443	211.024	341.266	1124.26	597.247	289.946	288.321	215.256	444.603	288.267	472.332	331.896	519.194
955	Polynucleobacter	302.347	0.00706824	0.317424	0.0222675	0.982235	0.995925	193.192	236.587	505.472	267.164	186.323	212.477	195.287	458.431	489.228	272.498	559.881	207.189	195.165	537.407	178.358	225.859	235.307	430.213	158.55
1117	Sphingobacterium	642.298	0.003351	0.155898	0.0214948	0.982851	0.995925	650.256	691.207	737.939	666.134	578.844	439.506	603.093	540.9	742.195	758.751	717.309	694.274	737.243	466.973	576.433	466.577	918.901	613.069	604.051
96	Aquimarina	549.271	-0.00315533	0.161394	-0.0195505	0.984402	0.996023	570.152	552.965	495.395	565.393	534.126	587.949	637.555	536.049	565.595	453.619	430.018	675.949	558.939	311.462	767.716	549.788	669.853	473.422	500.213
301	Clostridioides	1031.99	-0.00605334	0.312889	-0.0193466	0.984565	0.996023	1014.97	888.827	2357.42	998.091	871.992	753.855	700.736	912.011	1133.58	700.009	896.177	939.295	987.627	1273.67	721.188	805.366	2468.15	314.988	869.789
337	Cyclobacterium	213.445	-0.00356907	0.209569	-0.0170305	0.986412	0.996023	238.427	231.948	251.476	299.561	181.355	189.191	172.312	147.959	281.604	137.065	191.732	249.158	279.891	220.234	171.896	151.563	321.186	180.351	158.55
574	Hydrogenobaculum	83.0997	-0.00516684	0.312144	-0.0165527	0.986793	0.996023	89.528	67.729	130.777	44.8231	94.4037	93.1404	97.6436	72.7668	59.662	79.9544	61.8687	85.1217	76.7171	28.2615	148.632	92.1267	56.6799	59.4909	139.568
639	Lactococcus	752.673	-0.00408943	0.234925	-0.0174074	0.986112	0.996023	904.704	973.256	1280.28	768.206	785.041	587.949	499.705	526.347	548.89	649.425	1080.56	858.311	844.31	547.658	648.811	701.352	882.832	324.382	888.771
459	Flexistipes	53.4087	0.00690828	0.464416	0.0148752	0.988132	0.996597	47.12	41.7507	27.4837	24.4086	67.0763	43.6596	0	53.3623	40.5701	186.016	28.1778	49.9499	71.2373	58.4266	54.283	35.6619	80.7259	81.4086	23.4475
114	Aulosira	101.969	-0.0034998	0.341267	-0.0102553	0.991818	0.997268	134.763	125.252	34.8127	105.179	129.184	119.336	114.875	53.3623	59.662	145.223	62.4812	136.254	161.865	38.0725	126.66	112.93	60.115	68.8842	148.501
477	Geminocystis	439.452	0.00244025	0.203103	0.0120149	0.990414	0.997268	581.461	488.02	436.992	506.812	409.911	288.153	453.755	332.302	391.382	496.043	535.378	506.297	519.316	287.154	498.886	338.789	645.807	242.347	390.791
555	Halothece	59.1107	0.00312467	0.349766	0.00893359	0.992872	0.997268	51.832	54.7398	18.7806	24.8524	49.6862	61.1234	63.1811	70.3412	76.3673	122.379	25.7276	49.3588	67.0221	48.762	95.6414	62.4084	51.5272	50.0976	79.2748
693	Marinobacterium	64.4496	0.00581996	0.536226	0.0108536	0.99134	0.997268	31.0992	52.8843	55.1965	50.5924	77.0136	61.1234	63.1811	94.5968	93.0726	66.9006	20.2145	37.5363	27.8205	904.806	78.8396	35.6619	0	228.57	89.3237
920	Peptoclostridium	48.9115	0.0055428	0.65216	0.00849915	0.993219	0.997268	77.2768	55.6676	189.638	35.0597	39.7489	0	0	29.1067	40.5701	17.9489	28.1778	73.2993	75.4525	139.697	16.8019	35.6619	24.046	18.7866	32.3798
970	Pseudanabaena	476.667	-0.00346211	0.419634	-0.00825031	0.993417	0.997268	356.227	234.732	180.248	240.98	1339.04	375.472	580.118	305.621	188.532	972.506	292.192	299.995	386.536	176.451	836.216	677.577	271.376	382.62	960.23
950	Pleurocapsa	37.4607	0.00497871	0.697137	0.00714165	0.994302	0.997383	28.272	36.184	19.4677	34.1721	0	43.6596	0	43.6601	150.348	17.9489	17.1517	28.0783	18.547	46.1262	32.3113	0	104.772	51.9762	39.0791
39	Aerococcus	255.412	0.000418355	0.202646	0.00206446	0.998353	0.999124	358.112	323.8	302.55	236.542	213.651	227.03	195.287	160.087	250.58	277.393	244.412	361.472	344.384	210.716	221.009	243.69	254.201	146.535	281.37
58	Aliivibrio	10603.6	0.00242449	0.953464	0.00254282	0.997971	0.999124	623.869	3722.31	45682.8	72265.1	782.557	1024.54	17363.3	5501.17	21659.7	1274.37	75165.5	1853.76	494.024	1.15626e+06	878.867	2118.91	5623.33	421.446	643.13
115	Aurantimicrobium	15.1759	-0.00303639	1.18833	-0.00255516	0.997961	0.999124	19.7904	35.2562	20.6128	28.8466	0	0	0	29.1067	0	17.9489	20.8271	17.1426	17.2824	45.8334	0	0	0	35.6945	0
230	Candidatus Nitrosomarinus	83.1644	-0.000116343	0.298926	-0.000389203	0.999689	0.999689	81.9888	63.09	87.719	112.724	79.4979	87.3191	74.6686	60.639	116.937	63.6371	122.512	77.7327	52.2688	33.8259	116.321	59.4366	158.017	1511.07	49.128
248	Candidatus Saccharimonas	0	0	0	0	1	NA	0	0	0	0	0	0	0	0	0	0	0	0	0	6.7359	0	0	0	0	0
254	Candidatus Tremblaya	0	NA	NA	NA	NA	NA	0	0	0	0	0	0	0	0	0	0	0	0	0	0	0	0	0	0	0
