# Supplementary material for: Trophic level and proteobacteria abundance drive antibiotic resistance levels in fish from coastal New England
Source: Anim Microbiome. 2023 Mar 6;5:16. doi: 10.1186/s42523-023-00236-w (PMC9990352; doi:10.1186/s42523-023-00236-w)
Supplement: Supplementary file 4 — Additional file 4. Table S3. Count table of resistance genes and resistance classes identified in each sample using DeepARG. [file 42523_2023_236_MOESM4_ESM.xlsx]

## Sheet: Resistance Class
	Sampling Site		Fox Island	Fox Island	Fox Island	Fox Island	Fox Island	Fox Island	Fox Island	Fox Island	Whale Rock	Whale Rock	Whale Rock	Whale Rock	Whale Rock	Whale Rock	Whale Rock	Whale Rock	Whale Rock	Whale Rock	Whale Rock	Whale Rock	Snug Harbor Marina, Wakefeild RI	Snug Harbor Marina, Wakefeild RI	Snug Harbor Marina, Wakefeild RI	Snug Harbor Marina, Wakefeild RI	Wharf #52, New Bedford RI	Wharf #52, New Bedford RI	Wharf #52, New Bedford RI	Wharf #52, New Bedford RI	Snug Harbor Marina, Wakefeild RI	Snug Harbor Marina, Wakefeild RI	Fairhaven, MA	Fairhaven, MA	Fairhaven, MA	Fox Island	Fox Island	Fox Island	Fox Island	Fox Island	Fox Island	Fox Island	Fox Island	Fox Island	Fox Island	Fox Island	Fox Island	Fox Island	Fox Island
	Sequencing Run		44348	44348	44348	44348	44348	44348	44348	44348	44348	44348	44348	44348	44348	44348	44348	44348	44348	44348	44348	44348	44348	44348	44348	44348	44348	44348	44348	44348	44348	44348	44348	44348	44348	44348	44409	44409	44409	44409	44409	44409	44409	44409	44409	44409	44409	44409	44409
	Common Name		Scup	Scup	Scup	Scup	Summer Flounder	Summer Flounder	Summer Flounder	Summer Flounder	Scup	Scup	Scup	Scup	Scup	Butterfish	Butterfish	Butterfish	Butterfish	Butterfish	Butterfish	Summer Flounder	Thresher	Mako	Mako	Mako	Thresher	Porbeagle	Porbeagle	Mako	Thresher	Thresher	Porbeagle	Porbeagle	Porbeagle	Butterfish	Butterfish	Butterfish	Butterfish	Butterfish	Smooth Dogfish	Smooth Dogfish	Smooth Dogfish	Smooth Dogfish	Smooth Dogfish	Scup	Scup	Scup	Scup
			./BK01	./BK03	./BK04	./BK05	./BK06	./BK07	./BK08	./BK09	./BK10	./BK11	./BK12	./BK13	./BK14	./BK15	./BK16	./BK17	./BK18	./BK19	./BK20	./BK21	./BK26	./BK27	./BK28	./BK29	./BK30	./BK31	./BK32	./BK33	./BK34	./BK35	./BK36	./BK37	./BK38	./BK41	./BK42	./BK43	./BK44	./BK45	./BK46	./BK47	./BK48	./BK49	./BK50	./BK51	./BK52	./BK53	./BK54
	Bracken Bacterial Reads		1735278	7300683	1759417	3983189	396933	501014	4384844	1803819	643906	748948	4453671	3791040	992957	1617136	977406	746844	1470412	8266733	533703	1007012	592818	2851229	3531646	1530490	301182	288578	73606	470437	1008450	531566	209428	328037	2604813	707724	1198077	1093003	762794	1467297	763734	1631247	2104283	854467	655720	2391632	696705	1036478	734702
	predicted_ARG-class		BK001	BK003	BK004	BK005	BK006	BK007	BK008	BK009	BK010	BK011	BK012	BK013	BK014	BK015	BK016	BK017	BK018	BK019	BK020	BK021	BK026	BK027	BK028	BK029	BK030	BK031	BK032	BK033	BK034	BK035	BK036	BK037	BK038	BK041	BK042	BK043	BK044	BK045	BK046	BK047	BK048	BK049	BK050	BK051	BK052	BK053	BK054
1	aminoglycoside		190	1213	149	945	2	66	1734	650	4	12	1296	1530	14	0	0	0	0	1	1	128	17	88	294	104	4	26	1	25	148	4	1	23	16	0	3	2	0	0	0	0	1	0	2	12	12	129	42
2	aminoglycoside:aminocoumarin		60	256	51	564	0	38	1398	595	0	2	894	1025	1	0	0	0	2	0	0	92	14	24	146	32	2	16	0	10	99	1	0	13	5	0	0	0	0	0	0	0	1	0	0	1	3	37	10
3	antibacterial_free_fatty_acids		0	5	1	23	0	0	144	9	0	0	70	16	0	0	0	0	1	0	0	0	0	0	1	1	0	0	0	0	0	0	0	0	0	0	2	0	0	0	0	0	0	0	0	0	1	0	0
4	bacitracin		540	3441	524	693	0	36	2104	249	17	38	509	820	55	0	0	4	14	18	0	181	6	2923	4433	924	13	117	17	137	114	14	88	196	2029	1	13	3	4	11	4	73	28	12	77	26	14	135	44
5	beta-lactam		472	2736	430	2608	2	206	6774	2242	15	19	3734	4378	27	0	6	4	30	42	0	354	60	248	971	755	11	112	6	114	480	1	12	75	188	2	4	7	0	23	0	2	5	0	2	17	49	430	88
6	bicyclomycin		5	21	20	8	0	0	1	0	0	0	1	2	0	0	0	0	0	0	0	0	0	0	0	0	0	0	0	0	0	0	0	0	0	0	0	0	0	0	0	0	0	0	0	0	0	2	0
7	diaminopyrimidine		143	837	129	376	2	27	806	254	7	11	381	684	8	0	0	1	6	2	0	39	3	248	149	54	2	9	0	7	59	0	1	2	9	2	0	0	1	1	0	0	0	0	0	9	5	58	13
8	fluoroquinolone		224	1393	227	936	2	46	1154	408	6	14	696	949	17	3	8	0	15	23	2	80	4	21	186	59	3	40	2	11	58	0	8	48	427	0	8	7	6	9	1	3	4	2	0	9	11	62	32
9	fosfomycin		3	58	6	21	0	0	0	0	0	1	1	20	1	0	0	0	0	0	0	0	0	0	0	0	0	0	0	0	0	0	0	0	0	0	0	0	0	0	0	0	0	0	0	0	0	0	1
10	fosmidomycin		28	187	34	23	0	3	0	0	0	2	3	14	2	0	0	0	0	1	0	0	0	0	0	0	0	0	0	1	0	0	0	0	0	0	0	1	0	0	0	0	0	0	0	0	0	2	0
11	glycopeptide		619	3819	607	1518	3	68	1803	465	32	48	792	1392	67	14	37	22	78	139	14	124	9	1016	4267	306	1	27	0	52	131	16	4	13	439	19	46	34	29	34	3	69	38	1	153	42	17	200	49
12	MLS		2243	14435	2232	4032	52	163	5743	1156	88	181	2655	3779	260	1110	26	111	233	5646	21	1858	22	4893	11059	3354	11	586	117	448	499	28	446	1117	7437	19	110	62	12	247	84	290	83	11	189	91	57	418	186
13	multidrug		4432	26414	3785	13950	80	779	25408	8534	159	285	9878	19804	434	1474	129	188	538	8153	93	1580	170	8070	16807	6249	75	1095	204	998	1764	69	668	1691	6762	93	284	209	94	546	76	278	184	25	241	229	145	2772	429
14	mupirocin		152	925	135	80	2	2	67	0	9	19	11	160	22	242	5	12	18	1176	4	32	0	7	812	46	1	3	0	2	38	6	1	13	34	3	20	14	4	67	25	57	44	5	98	7	3	11	11
15	nitroimidazole		182	1059	137	931	5	50	1947	681	11	12	837	1321	21	5	6	7	15	43	3	128	12	127	540	168	5	47	7	42	90	5	11	59	339	7	26	13	8	15	4	3	20	0	24	14	8	90	19
16	nucleoside		5	17	1	0	0	0	0	0	0	0	0	1	0	0	0	0	0	0	0	0	0	0	0	0	0	0	0	0	0	0	0	0	0	0	0	0	0	0	0	0	0	0	0	0	0	2	0
17	oxazolidinone		46	353	48	122	8	5	189	38	3	5	83	144	5	0	3	0	6	5	0	80	2	381	463	200	1	19	3	26	23	2	11	27	514	0	9	2	1	0	2	30	14	3	52	0	1	38	10
18	peptide		178	1166	141	1715	2	88	5738	1786	2	6	3272	3514	6	0	1	7	73	0	0	226	30	5652	1809	1039	7	165	21	111	338	2	38	153	345	0	10	0	2	1	0	1	1	0	1	17	4	222	30
19	phenicol		74	329	93	225	0	12	906	263	3	6	321	484	4	0	8	2	7	4	0	65	11	90	202	412	1	20	2	20	38	0	2	17	16	0	2	0	0	4	1	20	0	10	8	5	7	57	18
20	pleuromutilin		145	909	122	183	0	6	298	84	10	13	143	250	20	0	5	11	48	10	2	28	1	296	269	63	1	5	0	13	32	0	1	7	26	3	16	6	1	8	0	1	4	0	0	8	7	57	10
21	polyamine:peptide		0	0	0	0	0	0	0	0	0	0	0	0	0	0	0	0	0	0	0	0	0	0	0	0	0	0	0	0	0	0	0	0	0	0	0	0	0	0	0	0	0	0	0	0	0	0	0
22	polymyxin		66	460	38	27	4	0	0	0	0	2	4	15	0	0	0	0	0	1	0	2	0	27	48	172	0	1	0	2	0	0	0	0	7	0	13	4	1	0	4	2	4	0	0	0	0	3	3
23	rifamycin		141	1003	161	205	0	2	0	0	5	13	11	116	20	0	1	0	5	2	0	9	0	550	1031	918	0	10	1	53	7	0	1	18	29	2	4	0	1	0	0	0	0	0	0	5	3	25	13
24	sulfonamide		3	72	11	10	0	0	0	0	0	0	0	2	2	0	0	0	0	0	0	1	0	0	0	0	0	0	0	0	0	0	0	0	0	0	0	0	0	0	0	0	0	0	0	0	0	0	0
25	tetracenomycin_C		0	7	3	0	0	0	0	0	0	0	1	0	0	0	0	0	0	0	0	0	0	0	0	0	0	0	0	0	0	0	0	0	0	0	0	0	0	0	0	0	0	0	0	0	0	0	1
26	tetracycline		1434	8381	1269	3045	19	180	5312	1562	68	112	3178	4068	173	1223	108	186	311	7315	66	1040	42	4174	5855	3136	11	292	39	244	470	12	169	442	4310	68	255	155	96	459	104	328	93	33	166	86	55	382	140
27	triclosan		12	161	26	30	0	0	87	23	1	5	26	85	2	0	0	0	0	0	0	2	1	0	13	7	0	1	0	0	5	0	0	0	0	0	0	0	0	0	0	0	0	0	0	3	4	15	2
28	unclassified		758	4024	571	3455	3	237	6398	2706	13	33	3260	4630	65	0	3	1	10	0	1	300	48	253	1469	604	17	103	9	76	424	7	19	77	111	4	18	8	0	5	2	8	12	0	13	25	44	420	85
[truncated: 46 more columns]

## Sheet: Resistance Gene
	Sampling Site	Whale Rock	Whale Rock	Whale Rock	Whale Rock	Whale Rock	Whale Rock	Fox Island	Fox Island	Fox Island	Fox Island	Fox Island	Whale Rock	Whale Rock	Whale Rock	Whale Rock	Whale Rock	Whale Rock	Whale Rock	Whale Rock	Whale Rock	Whale Rock	Whale Rock	Snug Harbor Marina, Wakefeild RI	Snug Harbor Marina, Wakefeild RI	Snug Harbor Marina, Wakefeild RI	Wharf #52, New Bedford RI	Wharf #52, New Bedford RI	Wharf #52, New Bedford RI	Fairhaven, MA	Fairhaven, MA	Fairhaven, MA	Fox Island	Fox Island	Fox Island	Fox Island	Whale Rock	Whale Rock	Whale Rock	Whale Rock	Whale Rock	Fox Island	Fox Island	Fox Island	Fox Island	Fox Island	Whale Rock	Whale Rock	Whale Rock
	Sequencing Run	2021-06-01	2021-06-01	2021-06-01	2021-06-01	2021-06-01	2021-06-01	2021-06-01	2021-08-01	2021-08-01	2021-08-01	2021-08-01	2021-08-01	2021-08-01	2021-08-01	2021-08-01	2019-03-01	2019-03-01	2019-03-01	2019-03-01	2019-03-01	2019-03-01	2019-03-01	2021-06-01	2021-06-01	2021-06-01	2021-06-01	2021-06-01	2021-06-01	2021-06-01	2021-06-01	2021-06-01	2021-06-01	2021-06-01	2021-06-01	2021-06-01	2021-06-01	2021-06-01	2021-06-01	2021-06-01	2021-06-01	2021-08-01	2021-08-01	2021-08-01	2021-08-01	2021-08-01	2021-08-01	2021-08-01	2021-08-01
	Common Name	Butterfish	Butterfish	Butterfish	Butterfish	Butterfish	Butterfish	Butterfish	Butterfish	Butterfish	Butterfish	Butterfish	Butterfish	Butterfish	Butterfish	Butterfish	Butterfish	Butterfish	Butterfish	Butterfish	Butterfish	Butterfish	Butterfish	Mako	Mako	Mako	Mako	Porbeagle	Porbeagle	Porbeagle	Porbeagle	Porbeagle	Scup	Scup	Scup	Scup	Scup	Scup	Scup	Scup	Scup	Scup	Scup	Scup	Scup	Scup	Scup	Scup	Scup
		./BK15	./BK16	./BK17	./BK18	./BK19	./BK20	./BK41	./BK42	./BK43	./BK44	./BK45	./BK59	./BK60	./BK61	./BK62	./BK101	./BK102	./BK103	./BK104	./BK105	./BK106	./BK107	./BK27	./BK28	./BK29	./BK33	./BK31	./BK32	./BK36	./BK37	./BK38	./BK01	./BK03	./BK04	./BK05	./BK10	./BK11	./BK12	./BK13	./BK14	./BK51	./BK52	./BK53	./BK54	./BK55	./BK56	./BK57	./BK58
ARG	ARG-class	BK015	BK016	BK017	BK018	BK019	BK020	BK041	BK042	BK043	BK044	BK045	BK059	BK060	BK061	BK062	BK101	BK102	BK103	BK104	BK105	BK106	BK107	BK027	BK028	BK029	BK033	BK031	BK032	BK036	BK037	BK038	BK001	BK003	BK004	BK005	BK010	BK011	BK012	BK013	BK014	BK051	BK052	BK053	BK054	BK055	BK056	BK057	BK058
MACB	MLS	550	15	56	116	2712	10	6	65	39	4	137	343	83	190	294	35	6	54	59	35	73	233	3132	7277	2248	276	385	73	271	735	5153	1585	10416	1557	3004	62	128	1372	2457	181	58	35	261	119	174	75	1479	1036
MULTIDRUG_ABC_TRANSPORTER	multidrug	1285	115	146	246	7051	87	82	187	167	83	425	440	204	331	365	38	16	63	80	62	181	548	2598	2728	1433	101	83	26	51	154	3073	1463	8483	1528	1977	64	133	1028	2168	181	118	40	225	118	163	59	1385	605
UGD	peptide	0	0	3	4	0	0	0	1	0	1	0	209	57	108	151	2	0	3	5	5	6	7	5236	909	426	37	52	0	0	7	5	121	646	94	818	2	4	1717	2008	2	16	2	115	10	43	67	223	762
BACA	bacitracin	0	0	1	3	12	0	1	6	1	3	10	59	18	37	39	2	4	1	11	6	9	21	2669	3180	582	121	107	14	86	178	756	157	1012	171	324	4	12	270	447	21	10	6	58	20	31	9	157	109
TETA	tetracycline	254	19	37	70	1701	13	19	60	38	10	122	119	48	85	102	21	5	20	15	12	87	279	1021	1083	803	40	55	6	21	72	1123	496	2796	426	674	23	47	656	570	72	14	8	92	45	37	34	433	263
TRANSCRIPTIONAL_REGULATORY_PROTEIN_CPXR_CPXR	unclassified	0	1	1	6	0	0	4	5	4	0	4	146	46	69	99	2	0	3	4	5	6	20	167	641	356	33	53	9	16	56	82	405	2065	314	1488	5	24	1386	1978	31	12	22	178	36	29	62	349	639
VANR	glycopeptide	0	1	2	43	0	3	0	5	7	0	0	55	14	32	58	4	1	12	10	1	9	28	445	1958	157	22	22	0	1	10	60	326	1903	280	1001	13	20	553	1005	43	9	7	88	24	47	33	309	290
PBP-1A	beta-lactam	0	0	0	10	9	0	0	0	3	0	6	134	49	80	79	0	0	4	10	1	1	2	81	361	124	44	55	3	9	43	91	226	1319	202	1410	5	13	1528	1994	7	5	17	179	34	33	44	448	553
MEXW	multidrug	0	2	23	152	1	3	2	8	1	0	2	231	70	96	159	2	0	1	1	10	5	4	45	201	120	21	21	0	2	14	7	356	1947	224	1573	7	21	1608	2121	22	8	27	414	59	61	41	618	515
ACRB	multidrug	0	0	0	11	11	0	0	3	4	2	17	44	2	19	32	0	0	2	4	5	5	4	49	428	150	43	48	0	4	56	42	146	866	94	1682	2	7	195	2922	9	2	2	556	7	20	4	143	323
TOLC	multidrug	0	0	0	7	0	0	0	0	0	0	0	198	43	120	125	0	0	2	3	3	0	3	33	262	100	23	32	0	0	21	7	161	703	62	1331	2	4	1738	1836	6	6	20	185	33	25	50	467	626
TET35	tetracycline	0	3	0	3	5	0	0	0	0	0	0	77	33	56	65	4	1	1	3	3	0	2	354	1289	645	52	52	3	38	100	208	95	536	54	681	4	4	950	1112	11	8	9	78	20	23	43	230	337
CMEB	multidrug	0	0	1	0	2	0	0	0	0	1	1	13	3	2	6	0	0	0	9	0	2	1	3358	8773	2307	510	573	147	472	1080	2537	85	413	45	88	2	3	128	95	7	3	0	15	8	10	2	50	43
STAPHYLOCOCCUS_MUPA_CONFERRING_RESISTANCE_TO_MUPIROCIN	mupirocin	242	5	12	18	1176	4	3	20	14	4	67	79	22	58	65	1	3	7	14	9	37	163	7	812	46	2	3	0	1	13	34	152	925	135	80	9	19	11	160	22	7	3	11	11	10	14	299	40
BCRA	bacitracin	0	0	3	11	6	0	0	7	2	1	1	91	21	61	64	5	0	5	16	10	12	12	254	1253	342	16	10	3	2	18	1273	383	2429	353	369	13	26	239	372	34	16	8	77	24	31	11	314	111
OMPR	multidrug	0	0	0	5	0	0	0	6	0	1	0	105	46	61	68	0	0	2	1	0	4	7	62	293	127	16	33	2	3	33	36	207	1022	164	1072	1	8	976	1670	15	9	1	112	25	26	35	239	409
MSBA	nitroimidazole	5	6	7	15	43	3	7	26	13	8	15	123	38	59	62	4	0	4	18	6	18	16	127	540	168	42	47	7	11	59	339	182	1059	137	931	11	12	837	1321	21	14	8	90	19	19	64	330	361
MDTK	multidrug	0	0	0	1	1	0	0	0	0	0	0	99	33	36	73	3	1	5	2	0	0	10	29	205	78	17	17	0	1	13	2	84	520	40	734	1	2	807	1099	4	7	6	137	32	38	69	260	360
KASUGAMYCIN_RESISTANCE_PROTEIN_KSGA	aminoglycoside	0	0	0	0	1	0	0	3	1	0	0	109	30	56	80	0	0	1	0	0	0	4	62	237	90	18	19	1	1	15	2	146	909	114	899	1	6	1146	1415	7	7	10	128	38	33	31	329	373
CAMP-REGULATORY_PROTEIN	unclassified	0	0	0	0	0	0	0	0	3	0	0	113	38	56	80	0	0	3	2	3	5	4	29	153	75	9	21	0	0	7	7	155	766	86	1029	1	3	996	1395	10	4	10	123	28	39	34	358	368
MEXF	multidrug	0	3	1	4	9	0	0	16	7	1	8	227	48	145	156	1	0	2	14	2	9	5	41	173	89	10	11	0	1	10	16	617	4061	534	851	29	36	510	631	66	18	6	89	22	75	25	606	254
PENA	beta-lactam	0	1	2	5	0	0	0	1	0	0	0	55	25	41	42	0	0	2	1	0	1	3	73	286	271	29	18	3	0	21	5	73	434	47	495	4	0	937	1037	3	0	16	99	14	14	38	211	414
OPTRA	oxazolidinone	0	3	0	6	5	0	0	9	2	1	0	24	4	6	13	0	1	3	4	1	5	0	381	463	200	26	19	3	11	27	514	46	353	48	122	3	5	83	144	5	0	1	38	10	1	2	93	42
CPXA	aminoglycoside:aminocoumarin	0	0	0	2	0	0	0	0	0	0	0	55	21	38	52	2	0	0	0	0	3	0	24	146	32	10	16	0	0	13	5	60	256	51	564	0	2	894	1025	1	1	3	37	10	6	35	116	300
MEXI	multidrug	0	1	1	39	0	1	0	0	3	0	0	96	28	48	62	0	0	1	2	1	2	2	46	162	135	18	18	0	1	15	9	118	553	54	651	1	4	614	793	5	2	5	98	20	13	19	217	230
TETP	tetracycline	120	25	17	35	664	9	7	31	17	7	48	82	23	45	60	9	3	8	25	3	21	63	441	545	390	28	55	8	20	62	561	123	847	112	236	8	11	158	358	15	18	1	61	16	19	5	216	99
PBP-1B	beta-lactam	0	0	0	0	0	0	0	0	0	0	0	37	26	31	45	1	0	0	1	4	1	3	79	132	282	23	23	0	2	7	11	95	473	54	455	3	4	529	842	7	8	7	76	24	24	8	220	194
TETW	tetracycline	2	3	1	27	216	0	0	3	2	0	13	13	1	10	5	0	0	0	4	4	15	19	99	541	119	22	21	8	27	27	336	38	254	50	88	1	3	117	91	4	1	4	19	2	8	2	47	32
TRUNCATED_PUTATIVE_RESPONSE_REGULATOR_ARLR	unclassified	0	0	0	0	0	0	0	10	0	0	1	10	0	12	2	0	1	2	0	0	4	4	26	309	60	15	4	0	3	8	21	128	728	111	244	6	2	43	197	17	8	1	25	3	9	0	111	35
COB(I)ALAMIN_ADENOLSYLTRANSFERASE	unclassified	0	0	0	1	0	0	0	3	0	0	0	38	12	37	21	1	0	2	1	1	4	0	20	95	40	9	16	0	0	3	0	48	255	49	581	0	4	465	565	5	0	8	81	17	6	19	74	187
EFRB	multidrug	179	0	8	7	1004	0	2	7	4	0	57	5	3	6	7	2	0	4	3	3	25	132	58	189	14	6	0	0	0	4	24	76	398	59	43	3	5	5	41	3	0	0	12	2	9	0	54	26
DNA-BINDING_PROTEIN_H-NS	unclassified	0	0	0	3	0	0	0	0	1	0	0	17	7	13	10	0	0	0	0	0	0	0	11	159	43	9	9	0	0	3	1	12	125	3	103	0	0	202	484	0	0	3	12	1	0	7	41	64
TET36	tetracycline	73	1	3	17	50	0	2	4	3	0	0	30	0	23	30	4	0	2	10	1	8	31	144	508	94	28	41	4	33	67	145	72	352	59	229	7	9	184	262	8	6	2	26	8	6	5	105	81
TET34	tetracycline	0	0	0	1	0	0	0	0	0	0	0	52	10	20	26	0	0	0	0	0	1	0	12	79	54	9	9	0	0	8	1	34	203	36	277	1	2	575	620	2	1	4	11	6	6	19	150	192
VANS	glycopeptide	0	0	0	1	0	0	0	4	0	0	0	12	2	5	10	2	0	0	0	0	1	5	116	1258	30	16	0	0	1	0	16	46	354	71	36	1	7	73	52	2	3	1	13	3	10	2	41	27
DFRA3	diaminopyrimidine	0	0	0	2	0	0	1	0	0	0	1	47	14	26	26	1	0	3	5	0	1	0	7	68	34	4	9	0	1	2	1	96	560	76	348	4	5	372	642	3	0	2	40	12	18	17	115	121
LLMA_23S_RIBOSOMAL_RNA_METHYLTRANSFERASE	MLS	0	0	0	0	0	0	0	0	0	0	0	8	0	2	2	0	0	0	0	0	0	0	5	113	2	2	0	0	0	0	1035	13	119	16	11	0	2	1	23	2	5	2	0	6	3	0	21	10
MEXB	multidrug	0	0	0	5	3	0	0	2	0	0	0	6	2	4	1	0	2	0	3	4	2	0	30	176	69	20	19	0	1	13	7	35	220	23	233	0	4	1	497	1	3	2	53	2	4	0	37	39
PATA	fluoroquinolone	3	8	0	10	23	2	0	7	7	6	9	54	11	38	35	5	0	5	3	3	6	19	7	46	13	4	3	0	0	0	2	208	1285	203	346	4	12	289	407	17	8	8	45	18	12	9	233	119
VIBRIO_CHOLERAE_OMPU	peptide	0	0	0	0	0	0	0	0	0	0	0	64	22	34	46	0	0	0	0	0	0	0	6	37	15	4	0	0	0	4	1	19	95	7	267	0	0	1002	281	1	0	2	8	15	2	10	117	432
TAEA	pleuromutilin	0	5	11	48	10	2	3	16	6	1	8	74	12	32	41	1	3	2	11	5	2	9	296	269	63	13	5	0	1	7	26	145	909	122	183	10	13	143	250	20	8	7	57	10	14	8	195	80
TETB(60)	tetracycline	264	2	45	29	1759	7	1	18	8	4	72	12	4	12	10	2	0	3	4	1	39	125	4	180	12	3	0	0	0	2	189	29	216	33	65	1	2	51	37	5	1	0	11	1	9	3	45	10
TETM	tetracycline	20	3	5	3	469	2	1	2	3	1	26	28	15	21	23	3	0	10	6	6	19	136	185	308	139	17	10	5	9	28	881	55	378	59	93	3	8	102	129	10	3	11	28	6	3	0	70	11
VANRI	glycopeptide	0	0	0	0	0	0	0	3	0	0	0	19	13	27	14	0	0	2	5	2	3	3	6	179	11	2	2	0	0	1	0	65	409	65	208	3	6	103	168	5	2	4	24	5	8	4	82	87
TETB(46)	tetracycline	134	8	19	6	738	10	7	27	12	15	43	12	14	20	21	2	0	2	1	1	24	96	3	102	5	2	0	1	0	7	6	51	257	38	68	1	0	63	140	3	15	4	4	2	8	0	43	27
MCR-3	peptide	0	0	0	3	0	0	0	0	0	0	0	0	0	1	0	1	0	0	0	0	0	0	35	133	46	11	10	0	0	6	2	1	3	0	42	0	0	352	394	0	0	0	5	1	0	2	17	106
MCR-4	peptide	0	1	3	51	0	0	0	0	0	0	0	0	0	0	1	0	0	0	1	1	0	1	42	85	126	5	13	0	0	4	5	3	27	3	542	0	0	126	542	0	0	0	89	1	0	0	45	57
POXTA	multidrug	0	2	1	1	6	0	0	0	0	0	3	2	0	1	1	3	0	0	2	1	2	1	449	245	210	10	0	0	0	0	259	30	212	22	31	1	0	21	52	3	3	0	6	4	0	0	20	3
LMRD	MLS	398	5	33	21	1749	5	7	9	10	5	39	11	9	10	17	3	2	9	6	11	22	185	2	26	4	3	1	0	0	10	8	12	112	25	14	0	0	3	7	3	0	1	3	3	5	0	25	3
TETT	tetracycline	51	1	5	21	237	1	0	4	0	0	24	20	2	12	7	2	2	3	10	3	22	43	253	314	407	8	18	1	9	23	238	50	279	31	95	5	1	61	97	5	4	0	12	3	5	1	51	25
BICYCLOMYCIN-MULTIDRUG_EFFLUX_PROTEIN_BCR	multidrug	0	0	0	0	0	0	0	0	0	0	0	31	6	20	24	1	1	0	0	0	0	3	3	58	14	4	2	0	0	1	1	13	84	13	96	1	0	429	317	0	0	4	15	0	2	17	35	61
CAT_CHLORAMPHENICOL_ACETYLTRANSFERASE	phenicol	0	6	0	1	0	0	0	0	0	0	0	8	0	1	3	1	0	0	0	0	1	1	9	78	20	6	4	0	0	1	0	26	62	26	117	1	0	205	317	1	1	5	3	10	2	1	21	112
EFRA	multidrug	9	3	2	2	26	1	1	5	9	4	4	4	4	6	10	4	0	2	0	4	5	12	197	244	104	13	17	1	11	20	90	45	197	30	25	1	0	2	28	3	1	3	3	1	4	7	35	8
CARB	beta-lactam	0	0	0	0	2	0	0	1	0	0	0	0	0	0	0	0	0	3	21	7	0	0	6	58	29	3	2	0	0	2	2	13	56	2	5	0	0	399	116	0	1	7	48	14	21	7	31	174
MACA	MLS	0	0	0	0	0	0	0	0	0	0	0	0	0	0	0	0	0	0	0	0	0	0	759	1932	471	102	129	22	124	234	541	0	7	1	5	0	0	1	2	0	0	0	0	0	0	0	1	0
MEXT	multidrug	0	0	0	1	0	0	0	0	0	0	0	4	0	0	0	0	0	1	2	0	5	2	8	34	15	3	1	0	3	2	0	106	621	51	437	2	3	239	266	11	8	4	50	10	28	3	118	66
BAER	multidrug	0	0	0	0	0	0	0	1	0	0	0	1	0	2	2	1	0	0	1	2	0	5	3	58	5	4	0	0	0	2	2	24	203	21	120	0	0	1	94	7	2	0	10	0	0	5	16	29
SMEE	multidrug	0	0	0	2	0	0	0	0	0	0	0	0	1	0	0	0	0	1	0	0	0	4	6	29	19	3	6	0	0	3	6	13	48	8	375	0	1	11	801	0	0	0	156	1	0	1	15	63
EMRD	multidrug	0	0	0	1	0	0	0	0	0	0	0	0	0	0	0	3	0	0	0	2	0	1	9	58	24	6	5	0	0	6	3	10	80	8	48	0	1	138	280	1	0	0	25	0	4	22	25	89
OTRA	tetracycline	95	6	10	6	543	2	7	7	5	3	15	27	7	8	19	0	0	0	5	3	15	28	211	172	210	9	17	2	10	30	124	47	285	27	87	3	1	107	69	3	2	0	2	6	4	9	63	31
VANY	glycopeptide	0	2	0	1	0	0	0	0	0	0	0	2	0	0	0	0	0	0	0	0	0	0	0	7	3	0	0	0	0	0	0	1	5	3	0	0	0	0	3	0	0	0	0	0	0	0	2	1
CATB	phenicol	0	0	0	2	0	0	0	0	0	0	0	5	0	1	4	0	0	0	4	1	2	0	7	77	21	6	4	0	0	6	2	17	59	39	45	0	4	115	146	1	0	2	2	1	5	3	4	94
VANH	glycopeptide	14	29	20	30	132	11	18	31	22	29	34	50	32	43	36	3	2	0	5	3	16	46	444	536	55	9	0	0	0	1	1	88	577	98	120	12	10	5	59	7	24	5	22	11	18	0	81	16
SRMB	MLS	0	0	0	0	0	0	1	3	2	3	0	13	8	7	13	0	0	1	2	1	0	2	150	102	24	4	12	2	18	22	240	85	523	94	99	4	12	22	262	16	4	1	33	11	12	4	81	21
EMRA	multidrug	0	1	4	21	1	0	0	0	0	0	0	1	0	0	1	0	0	0	0	0	1	1	3	52	13	3	6	0	0	0	0	5	49	9	14	0	1	123	388	2	2	4	44	7	4	0	26	39
ARLS	multidrug	0	0	0	0	1	0	0	0	0	0	0	5	0	2	5	1	0	3	0	0	0	1	2	70	1	5	0	0	0	0	7	17	86	14	3	1	0	1	0	6	0	2	1	3	1	0	22	5
EPTA	peptide	0	0	1	12	0	0	0	0	0	0	0	0	0	0	0	0	0	0	2	0	0	3	208	496	160	42	50	11	25	80	204	2	8	0	5	0	0	32	218	0	0	0	2	0	0	0	37	15
TETO	tetracycline	128	0	17	6	671	1	0	10	7	1	33	9	3	10	25	0	0	1	3	2	8	10	70	48	27	1	0	0	1	6	442	9	104	17	12	0	0	1	18	1	1	0	0	1	0	0	31	7
LMRC	MLS	161	1	15	7	1169	5	2	11	4	0	56	2	3	7	6	1	0	5	6	3	14	61	12	7	3	1	2	0	0	6	7	21	105	16	9	1	0	0	19	1	2	0	1	1	1	3	21	6
TET32	tetracycline	10	0	1	5	13	0	1	2	0	2	1	6	4	12	4	2	0	1	5	1	0	17	340	210	54	11	0	0	0	2	14	20	88	15	17	0	0	30	32	0	0	2	0	3	0	2	27	6
RPHB	rifamycin	0	0	0	1	2	0	0	1	0	0	0	7	0	6	6	0	0	2	0	0	1	0	189	287	415	13	6	1	1	8	19	72	469	88	102	3	6	6	54	8	0	1	16	2	7	5	50	38
TETA(48)	tetracycline	0	3	0	4	2	0	0	16	4	2	0	25	5	14	9	1	0	2	5	1	2	0	0	21	5	0	0	0	0	0	0	167	983	159	117	4	14	35	129	15	5	3	13	12	21	3	137	18
TET44	tetracycline	15	10	11	15	57	4	5	19	12	9	18	18	15	23	27	5	1	1	8	6	12	13	278	122	39	2	7	1	1	5	14	33	183	30	92	4	3	32	93	3	1	2	12	2	1	0	58	31
OLEB	MLS	0	0	2	6	4	0	0	3	1	0	6	22	5	10	17	0	0	0	3	0	0	1	215	140	178	7	2	2	1	8	21	83	488	72	113	3	5	110	104	10	1	4	30	7	5	4	79	45
EMRB	multidrug	0	0	0	0	0	0	0	1	2	0	0	5	0	4	0	1	0	0	1	2	0	3	0	2	5	0	2	0	0	2	0	16	39	4	21	2	0	77	545	0	0	0	15	0	0	0	22	0
CARA	MLS	0	0	1	17	3	0	1	3	2	0	9	17	3	19	24	0	0	0	3	3	3	3	59	97	32	2	6	2	1	8	15	74	452	80	67	3	6	159	134	13	7	4	10	12	13	0	97	17
MDSB	multidrug	0	0	0	0	4	0	0	7	1	0	1	27	8	18	30	0	0	1	0	0	0	0	2	9	10	2	0	0	0	0	0	40	285	67	216	5	3	217	64	1	2	0	0	3	0	9	55	56
RPHA	rifamycin	0	0	0	0	0	0	1	1	0	1	0	4	1	4	8	0	0	0	1	0	0	1	361	744	503	39	4	0	0	10	10	40	315	37	25	1	2	1	19	3	4	1	6	2	5	2	35	6
CFRC	phenicol	0	0	1	0	0	0	0	2	0	0	0	9	0	4	11	0	0	0	1	0	0	2	68	13	363	5	11	2	2	10	14	13	76	8	4	2	2	1	10	2	0	0	0	0	0	0	19	0
VAND	glycopeptide	0	0	0	2	0	0	0	0	0	0	0	0	1	0	1	0	0	0	0	0	0	0	2	68	4	1	0	0	2	0	17	29	119	17	66	0	0	30	7	4	0	0	6	1	1	1	36	14
ADEJ	multidrug	0	0	0	0	0	0	0	1	1	0	0	3	0	0	0	1	0	1	2	0	0	0	7	25	12	1	6	0	0	1	0	8	35	9	196	0	0	0	397	1	0	0	89	0	4	0	10	44
MEXX	multidrug	0	0	0	5	0	0	0	0	0	0	0	1	0	0	0	0	0	0	0	2	0	0	5	31	14	8	4	0	0	1	4	5	49	5	296	0	0	1	205	1	0	2	79	0	2	0	9	50
ACRA	multidrug	0	0	0	0	0	0	0	0	0	0	0	0	0	0	0	0	0	0	0	0	0	0	10	37	18	2	8	0	0	1	0	3	21	0	100	0	0	0	314	0	0	0	10	0	0	0	10	31
MDTF	multidrug	0	0	0	1	2	0	0	0	0	0	2	9	2	1	1	0	0	0	1	1	1	0	9	44	17	1	2	1	0	7	8	17	174	21	170	0	1	20	269	1	1	0	57	1	0	1	34	52
ESCHERICHIA_COLI_LAMB	multidrug	0	0	0	0	0	0	0	0	0	0	0	0	0	0	0	0	0	0	0	0	1	0	5	28	14	10	2	0	0	2	1	12	211	3	15	0	0	0	7	3	6	1	18	13	36	0	59	42
VGAE	MLS	0	0	0	2	4	0	1	3	0	0	0	6	6	3	7	0	0	0	0	0	0	0	90	232	21	6	4	0	2	7	23	23	135	8	33	0	5	49	58	0	1	0	7	0	2	3	22	10
VANL	glycopeptide	0	3	0	1	0	0	0	1	0	0	0	8	2	5	1	0	1	0	0	0	3	0	2	10	4	2	3	0	0	1	0	6	48	5	31	0	1	19	44	1	0	0	19	1	0	1	14	4
MSRA	MLS	0	0	0	0	1	0	0	0	0	0	0	2	1	3	6	0	0	0	0	0	1	2	22	102	42	0	0	0	0	4	13	35	182	31	38	1	3	37	28	2	3	0	20	3	1	0	36	15
MEXE	multidrug	0	0	0	1	0	0	0	0	0	0	0	7	0	1	2	0	0	0	0	0	1	0	2	28	5	0	3	1	1	2	3	7	93	11	167	1	1	2	418	2	0	1	33	1	2	0	12	9
VANA	glycopeptide	0	0	0	0	0	0	0	0	0	0	0	6	0	4	2	0	0	0	3	0	0	0	0	80	9	0	0	0	0	0	90	20	151	19	18	1	0	2	10	2	0	0	2	2	4	0	15	1
OXA	beta-lactam	0	4	0	0	3	0	0	0	3	0	0	0	0	1	3	0	0	0	3	0	0	0	2	14	5	5	6	0	0	0	0	11	91	9	15	0	2	37	81	2	1	0	1	0	0	3	16	3
HP1181	multidrug	0	0	0	0	0	0	0	0	0	0	0	0	0	0	0	0	0	0	0	0	0	1	325	694	186	41	75	13	65	91	354	0	6	1	1	0	0	0	3	0	0	0	11	0	0	0	1	0
TLCC	MLS	0	0	0	3	0	0	0	2	0	0	0	11	7	4	10	0	0	0	4	0	4	0	69	96	120	8	1	0	0	0	0	72	416	67	151	1	1	12	197	5	0	1	8	6	6	0	52	13
ACRF	multidrug	0	0	0	0	0	0	0	0	0	0	0	4	0	0	0	0	0	1	1	0	0	0	84	206	44	17	5	0	0	0	1	8	76	5	6	1	0	30	21	2	1	0	6	2	2	2	7	24
OQXB	multidrug	0	0	0	1	1	0	1	1	0	0	2	26	1	5	12	0	1	0	0	0	0	0	6	16	7	1	2	0	0	1	0	47	288	48	157	2	3	86	67	4	6	1	10	4	4	11	57	25
NMCR	beta-lactam	0	0	0	2	0	0	0	0	0	0	0	9	3	1	6	0	0	0	0	0	0	0	1	18	4	2	2	0	0	0	1	36	212	100	105	1	0	134	87	3	1	0	15	1	1	8	44	38
MSRC	MLS	0	0	0	0	0	0	0	1	0	0	0	3	1	7	6	1	0	1	1	0	0	0	185	473	86	24	1	0	0	1	147	31	167	35	39	0	1	7	58	3	1	0	8	1	0	0	13	6
OLEC	MLS	0	2	2	4	1	0	0	5	4	0	0	21	0	7	11	4	1	0	3	2	2	1	0	0	1	0	0	0	0	0	0	83	606	102	42	4	6	16	51	16	4	1	4	6	12	1	82	13
SMED	multidrug	0	0	0	0	0	0	0	0	0	0	0	0	0	0	0	0	0	0	0	0	0	0	4	33	6	4	2	0	0	1	1	0	12	3	4	0	0	0	200	0	3	0	44	0	0	0	2	5
BPEF	multidrug	1	0	0	0	5	0	0	6	3	1	6	10	1	9	6	0	0	0	2	0	0	3	4	29	13	3	2	0	1	2	0	29	161	27	25	0	1	3	108	3	1	0	5	3	2	0	34	13
MEXD	multidrug	0	0	0	0	5	0	0	1	0	0	3	2	0	10	7	0	0	0	17	5	1	2	3	9	8	0	2	1	1	1	2	78	448	87	81	7	3	31	92	11	0	1	22	2	7	4	77	20
ADEC	multidrug	0	0	0	0	0	0	0	0	0	0	0	1	0	1	0	0	0	0	5	0	0	4	103	3	542	3	4	1	0	8	22	19	140	9	13	4	2	1	11	0	2	0	2	4	1	0	15	2
ARNA	polymyxin	0	0	0	0	1	0	0	15	4	1	0	5	2	4	9	1	0	3	10	0	21	33	27	48	172	2	1	0	0	0	7	70	506	42	27	0	2	4	16	0	0	0	4	4	3	0	35	3
TETB	tetracycline	0	0	0	10	0	0	0	0	0	0	0	18	2	2	13	1	0	0	0	1	2	2	1	19	3	0	1	0	0	1	0	28	142	28	111	1	0	27	170	1	3	0	5	2	2	2	27	28
VGAA	MLS	0	2	0	0	0	0	0	1	0	0	0	4	2	0	1	0	0	0	0	2	1	0	38	19	7	4	0	0	0	0	5	9	75	6	40	1	1	89	99	1	0	0	12	4	5	2	13	22
MTRA	multidrug	0	0	0	1	0	0	0	16	1	1	1	22	1	17	26	0	0	1	2	2	0	2	74	73	10	4	0	0	0	0	4	62	341	57	44	0	2	0	27	4	2	0	3	1	6	0	60	11
CMEA	multidrug	0	0	0	0	0	0	0	0	0	0	0	0	0	0	0	0	0	0	0	0	0	0	254	579	155	32	52	10	50	104	206	0	4	0	0	0	0	0	0	0	0	0	0	0	0	0	0	0
SMER	multidrug	0	0	0	0	0	0	0	2	0	0	0	6	4	0	5	1	0	0	0	0	1	0	7	12	5	0	0	0	0	1	0	55	302	46	77	0	5	23	34	1	1	0	5	1	6	0	40	16
MEXA	multidrug	0	0	0	0	0	0	1	0	0	0	0	0	0	0	0	0	0	0	0	0	0	0	4	26	15	3	3	0	0	1	0	1	11	1	75	0	0	0	156	0	0	0	20	1	0	0	0	0
TETS	tetracycline	8	8	3	12	50	8	10	12	13	13	15	13	11	10	22	0	1	0	4	0	11	14	341	114	49	5	0	0	0	0	8	4	23	6	5	0	0	0	11	3	1	1	3	2	0	0	22	2
EVGS	multidrug	0	0	0	0	0	0	0	0	0	0	0	8	0	3	1	1	0	0	0	0	1	0	0	2	0	1	0	0	0	1	0	44	254	21	70	2	1	97	82	4	0	0	9	0	0	5	27	46
VANG	glycopeptide	0	0	0	0	0	0	0	1	0	0	0	2	0	3	0	0	0	0	0	0	0	2	1	0	0	0	0	0	0	0	0	7	28	3	3	1	1	1	2	0	0	0	0	0	0	0	3	0
VANE	glycopeptide	0	0	0	0	0	0	0	0	0	0	0	0	0	0	0	0	0	0	0	0	0	0	0	47	4	0	0	0	0	0	100	5	19	1	5	0	0	0	4	0	0	0	4	0	2	1	7	1
QNRS	fluoroquinolone	0	0	0	3	0	0	0	0	0	0	0	0	0	0	0	0	0	0	0	0	0	0	0	3	1	0	0	0	0	0	0	1	15	2	179	0	0	114	186	0	1	3	12	9	5	2	5	73
VATB	MLS	0	0	0	0	0	0	0	1	0	0	0	8	3	7	2	0	0	0	0	0	0	0	1	22	8	0	0	0	0	0	0	15	96	19	56	0	3	196	49	1	0	1	0	2	4	6	36	44
QNRC	fluoroquinolone	0	0	0	0	0	0	0	0	0	0	0	0	0	0	0	0	0	0	0	1	0	0	6	31	14	2	5	0	0	0	0	0	4	0	70	0	0	4	11	0	0	0	0	0	1	1	0	46
QACH	fluoroquinolone	0	0	0	0	0	0	0	1	0	0	0	15	5	11	13	0	0	1	0	1	0	0	1	15	8	2	1	0	0	0	0	7	40	13	14	2	1	2	46	0	0	0	2	0	0	1	18	23
QNRA	fluoroquinolone	0	0	0	0	0	0	0	0	0	0	0	0	0	0	0	0	0	0	0	0	0	0	0	6	1	0	0	0	0	0	0	1	3	0	104	0	0	110	91	0	0	0	0	1	0	2	5	27
QNRVC6	fluoroquinolone	0	0	0	1	0	0	0	0	0	0	0	0	0	0	0	0	0	0	0	0	0	0	0	16	2	0	1	0	0	2	0	0	3	0	58	0	0	3	32	0	0	0	1	0	1	4	1	50
VANC	glycopeptide	0	1	0	0	6	0	0	0	0	0	0	5	0	2	0	0	0	0	0	0	0	1	0	30	17	0	0	0	0	0	151	11	83	15	8	0	1	1	16	2	0	0	20	2	6	1	12	4
MEXQ	multidrug	0	1	0	0	0	0	0	4	2	0	0	22	9	12	19	1	0	3	0	0	1	3	0	4	1	0	0	0	0	0	0	40	251	32	36	2	1	33	22	6	0	0	2	1	8	2	48	18
ABES	multidrug	0	0	0	0	0	0	0	0	0	0	0	1	1	6	4	0	0	0	0	0	0	0	0	6	8	1	1	0	0	0	0	9	56	12	31	0	0	239	36	0	0	1	15	1	1	0	22	15
TETA(46)	tetracycline	29	13	12	33	91	8	3	31	26	21	20	24	9	23	24	1	0	1	5	0	6	11	0	0	1	2	0	0	0	1	1	13	58	11	18	0	1	0	28	5	1	2	0	2	0	0	7	4
VGAD	MLS	0	0	0	18	0	0	1	0	0	0	0	2	0	0	0	0	0	0	0	0	0	1	65	161	37	7	28	11	13	54	127	22	109	18	37	0	6	2	35	1	2	0	1	0	2	0	19	0
KDPE	aminoglycoside	0	0	0	0	0	0	0	0	0	0	0	1	0	0	0	0	0	0	4	2	1	1	25	36	10	4	5	0	0	6	13	7	81	10	12	0	1	46	29	2	5	0	1	0	0	0	5	4
TRIC	triclosan	0	0	0	0	0	0	0	0	0	0	0	5	1	1	2	0	1	0	0	1	0	0	0	13	7	0	1	0	0	0	0	3	36	14	20	0	1	25	50	0	1	0	0	0	1	3	14	11
TETX	tetracycline	0	0	0	0	0	0	0	0	0	0	0	0	1	0	0	0	0	0	0	0	0	0	2	16	9	0	5	0	0	1	0	3	31	4	11	0	0	0	3	0	0	0	0	0	0	0	7	0
PVRR	aminoglycoside	0	0	0	0	0	0	0	0	1	0	0	1	0	1	0	0	0	0	0	0	0	0	1	20	4	3	1	0	0	2	1	4	54	5	8	0	2	0	48	1	0	1	0	2	4	1	10	7
FLOR	phenicol	0	0	0	2	0	0	0	0	0	0	0	0	0	0	0	0	0	1	0	0	0	0	0	0	0	0	0	0	0	0	0	2	59	1	9	0	0	0	5	0	2	0	44	3	8	0	28	3
MDTC	multidrug	0	0	0	0	0	0	0	1	0	0	0	5	3	5	2	0	0	0	0	0	0	2	5	9	14	1	5	0	0	0	0	16	45	6	32	0	1	65	51	1	0	1	0	0	2	1	13	11
VATE	MLS	0	0	0	1	0	0	0	0	0	0	0	0	1	1	2	0	0	0	2	0	0	0	1	2	0	0	0	0	0	0	0	12	42	5	19	1	0	222	48	0	0	2	2	1	2	0	8	2
CDEA	multidrug	0	0	0	0	0	0	0	0	0	0	0	0	0	0	0	0	0	0	0	0	0	0	0	189	4	0	0	0	0	0	4	0	1	1	0	0	0	0	0	0	0	0	0	0	1	0	0	3
CEOB	multidrug	0	0	0	1	0	0	0	2	0	0	0	6	3	3	6	0	0	0	3	0	0	0	4	15	6	0	0	0	0	1	0	34	209	31	103	3	5	2	65	2	0	0	2	1	2	0	25	6
ADEF	multidrug	0	0	0	0	0	0	0	0	1	0	0	5	1	0	1	0	0	0	0	0	0	0	1	21	8	0	0	0	0	1	0	3	40	4	22	0	1	7	6	1	1	0	0	1	4	0	8	24
LSAC	MLS	0	0	0	0	0	0	0	0	0	0	0	3	0	0	2	1	0	0	0	0	0	0	5	4	31	0	1	0	0	2	51	5	27	2	21	0	0	22	17	0	0	1	2	1	1	0	7	11
TET37	tetracycline	0	0	0	0	0	0	0	0	0	0	0	0	0	0	0	0	0	0	0	0	0	0	402	160	61	2	0	0	0	0	18	0	0	0	0	0	0	2	0	0	0	0	0	0	0	0	0	0
MCR-1	peptide	0	0	0	0	0	0	0	0	0	0	0	0	0	0	0	0	0	0	0	0	0	0	85	86	230	6	8	2	1	6	7	1	4	0	4	0	0	1	22	0	0	0	0	0	0	0	3	4
ADEB	multidrug	0	0	0	1	10	0	0	1	0	0	6	5	0	0	0	0	0	2	0	1	0	0	2	9	3	1	0	0	0	0	1	10	110	19	126	0	2	76	22	1	2	1	1	0	1	1	23	8
PATB	fluoroquinolone	0	0	0	0	0	0	0	0	0	0	0	0	0	0	0	0	0	0	0	0	0	0	2	26	10	1	25	2	8	44	424	3	9	3	0	0	0	0	2	0	0	0	0	0	0	0	0	0
OPMH	triclosan	0	0	0	0	0	0	0	0	0	0	0	1	0	0	0	0	1	0	0	0	1	2	0	0	0	0	0	0	0	0	0	9	122	12	9	1	4	1	35	2	2	4	15	2	11	0	25	3
RIFAMPIN_MONOOXYGENASE	rifamycin	0	1	0	4	0	0	1	1	0	0	0	11	5	10	21	1	0	1	1	0	0	2	0	0	0	0	0	0	0	0	0	28	188	35	77	1	5	4	42	8	1	1	3	9	5	13	41	9
SALA	MLS	0	0	2	15	0	0	0	0	0	0	0	15	3	13	7	0	0	0	0	0	0	0	4	2	1	0	13	3	16	20	41	0	16	2	56	0	0	0	18	0	0	0	9	0	0	5	5	24
TETA(60)	tetracycline	20	3	0	7	49	1	2	6	5	8	9	10	4	8	14	2	1	0	0	1	2	9	7	3	1	1	1	0	0	0	1	11	74	14	22	0	1	22	21	1	0	0	0	0	1	0	17	12
PSE-1	beta-lactam	0	0	0	0	0	0	0	0	0	0	0	0	0	0	0	0	0	0	0	0	0	1	5	33	8	0	2	0	0	2	0	1	11	0	1	0	0	3	2	0	0	2	2	0	0	0	2	4
TEM	beta-lactam	0	0	0	0	4	0	0	0	0	0	2	0	0	0	4	0	2	1	23	4	0	0	0	25	7	5	2	0	1	0	0	0	0	0	1	0	0	0	0	0	0	0	0	0	0	0	1	0
LPEB	MLS	0	0	0	11	2	0	0	0	0	0	0	3	0	7	3	0	0	2	0	0	0	0	0	2	1	0	0	0	0	0	0	10	61	7	63	1	0	37	39	0	1	1	5	1	0	1	3	19
LSA	MLS	0	0	0	12	0	0	0	0	0	0	0	1	1	1	0	0	0	0	0	0	0	2	63	21	9	1	0	0	0	0	0	8	29	5	40	3	0	41	9	0	0	0	0	0	1	0	4	0
QNRVC5	fluoroquinolone	0	0	0	0	0	0	0	0	0	0	0	0	0	0	0	0	0	0	0	0	0	0	2	10	4	0	0	0	0	1	0	0	1	0	1	0	0	41	10	0	0	0	0	1	1	0	4	8
RTG-4	beta-lactam	0	0	0	0	2	0	0	0	0	0	1	0	0	0	0	0	0	0	4	0	0	1	0	4	2	1	2	0	0	0	0	0	2	0	0	0	0	10	69	0	0	0	6	0	0	0	2	2
MEL	MLS	0	0	0	0	0	0	0	0	0	0	0	3	0	1	0	0	0	0	0	0	0	0	0	86	1	0	0	0	0	0	0	4	33	3	3	0	0	2	4	2	0	0	1	0	0	0	6	0
QNRS6	fluoroquinolone	0	0	0	1	0	0	0	0	0	0	0	0	0	0	0	0	0	0	0	0	0	0	0	1	0	0	2	0	0	0	0	0	4	0	92	0	0	0	91	0	0	0	1	0	2	0	3	2
MDTN	multidrug	0	0	0	0	0	0	0	0	0	0	0	5	0	0	1	0	0	0	0	0	0	0	0	0	0	0	0	0	0	0	0	20	201	23	8	2	4	0	19	3	0	1	3	0	2	0	17	24
DFRC	diaminopyrimidine	0	0	0	2	0	0	1	0	0	0	0	1	0	1	2	0	0	0	0	0	1	0	239	81	19	3	0	0	0	0	8	4	24	6	3	0	1	0	2	1	1	0	0	0	0	0	5	0
BAES	multidrug	0	0	0	0	0	0	0	0	0	0	0	0	0	0	0	0	0	0	1	1	0	1	0	0	0	2	0	0	0	0	0	36	163	13	22	2	2	2	13	1	0	0	6	2	3	0	27	3
DFRA1	diaminopyrimidine	0	0	0	2	0	0	0	0	0	0	0	0	0	0	0	0	0	0	0	0	0	0	0	0	1	0	0	0	0	0	0	16	103	29	13	1	2	5	18	3	0	1	9	1	2	0	18	6
MDTL	multidrug	0	0	0	0	0	0	0	0	0	0	0	0	0	0	0	0	0	0	0	0	0	0	0	0	0	0	0	0	0	0	0	0	7	0	135	0	0	2	26	0	1	4	7	15	3	0	7	192
ANTIBIOTIC_RESISTANCE_RRNA_ADENINE_METHYLTRANSFERASE	unclassified	0	1	0	0	0	1	0	0	0	0	0	3	0	0	1	0	0	0	0	0	0	0	0	0	21	0	0	0	0	0	0	5	35	3	1	1	0	0	1	1	1	0	1	0	1	1	2	0
EMRE	multidrug	0	0	0	0	0	0	0	1	0	0	0	5	0	1	5	0	0	0	0	0	0	0	0	2	3	0	0	0	0	0	0	5	22	6	12	0	0	66	32	0	0	0	10	0	0	0	19	10
QNRVC7	fluoroquinolone	0	0	0	0	0	0	0	0	0	0	0	0	0	0	0	0	0	0	0	0	0	0	2	13	2	2	1	0	0	0	0	0	1	0	0	0	0	74	16	0	0	0	0	2	0	1	1	2
MEXY	multidrug	0	0	0	0	0	0	0	0	0	0	0	1	0	0	3	0	0	0	0	0	0	0	8	10	6	0	1	0	0	2	5	10	81	16	12	1	1	29	13	0	0	0	6	0	0	2	12	0
SDEY	multidrug	0	0	0	0	0	0	0	0	0	0	0	0	0	0	0	0	0	0	0	0	0	0	0	4	0	0	0	0	0	0	0	3	18	3	17	0	0	4	25	0	0	0	31	1	0	0	0	2
CATB10	phenicol	0	0	0	0	0	0	0	0	0	0	0	0	0	3	0	0	0	1	0	0	0	0	3	9	5	2	1	0	0	0	0	1	5	3	3	0	0	0	2	0	0	0	1	2	0	0	2	0
EMRB-QACA_FAMILY_MAJOR_FACILITATOR_TRANSPORTER	multidrug	0	0	0	0	0	0	0	0	0	0	2	0	0	0	0	0	0	0	0	0	0	1	14	0	0	5	0	0	0	0	0	3	10	6	5	0	0	0	58	0	0	0	0	0	0	0	2	1
CMLA	phenicol	0	0	0	0	0	0	0	0	0	0	0	0	0	0	0	0	0	0	0	0	0	0	2	6	3	0	0	0	0	0	0	10	32	4	32	0	0	0	1	0	0	0	7	0	2	0	15	1
IMP	beta-lactam	0	0	0	0	0	0	0	0	0	0	0	0	0	0	0	0	0	0	0	0	0	0	0	0	0	0	0	0	0	0	0	0	5	1	76	1	0	122	21	0	0	0	0	0	0	0	1	5
MEXK	multidrug	0	0	0	0	0	0	0	0	1	0	0	3	0	1	3	0	0	0	0	0	0	0	0	0	0	1	0	0	0	0	0	13	61	2	14	0	1	64	34	1	2	0	0	0	5	0	6	8
ICR-MC	peptide	0	0	0	0	0	0	0	0	0	0	0	0	0	0	0	0	0	0	0	0	1	0	18	40	1	2	31	8	12	45	109	0	0	0	2	0	0	0	13	0	0	0	0	0	0	0	1	0
QNRVC4	fluoroquinolone	0	0	0	0	0	0	0	0	0	0	0	0	0	0	0	0	0	0	0	0	0	0	0	12	4	0	1	0	0	1	0	0	2	0	0	0	0	22	21	0	0	0	1	1	0	2	0	0
CIPA	multidrug	0	0	0	0	1	0	1	1	0	0	0	4	0	1	7	0	1	1	2	1	1	0	0	0	0	0	0	0	0	0	0	20	93	10	20	2	0	0	8	1	1	0	0	2	0	0	23	0
OPRN	multidrug	0	0	0	0	0	0	2	0	0	0	0	0	0	1	0	0	0	0	0	0	0	0	0	0	0	0	0	0	0	0	0	21	169	16	10	0	1	2	6	5	0	0	0	0	2	0	10	2
OPRC	multidrug	0	0	1	6	0	1	0	0	0	0	0	0	0	1	0	0	0	0	0	0	0	0	0	3	1	0	1	0	0	2	0	2	26	6	4	0	0	1	39	0	0	0	0	1	0	0	3	1
YOJI	peptide	0	0	0	0	0	0	0	6	0	1	0	4	0	4	0	2	0	0	0	0	7	11	2	8	1	0	0	0	0	1	1	9	83	14	13	0	1	34	13	1	0	0	1	1	0	0	11	0
CYSTATHIONINE_BETA-LYASE_PATB	unclassified	0	1	0	0	0	0	0	0	0	0	0	2	0	0	1	0	0	0	0	0	0	0	0	112	9	1	0	0	0	0	0	2	25	2	6	0	0	2	2	1	0	0	0	0	0	0	7	6
AMRB	multidrug	0	0	0	1	0	0	0	2	0	0	0	1	0	0	4	0	0	0	1	0	0	0	1	2	0	0	0	0	0	1	0	8	76	9	7	0	0	3	39	4	0	1	4	0	0	1	10	0
MTRD	multidrug	0	0	0	0	0	0	0	0	2	0	0	3	0	0	0	0	0	0	0	0	0	0	0	0	0	0	0	0	0	0	0	9	135	10	12	0	1	6	13	1	0	0	4	3	1	4	11	6
VANTG	glycopeptide	0	0	0	0	1	0	0	0	0	0	0	1	0	0	0	0	0	0	0	0	0	0	0	0	0	0	0	0	0	0	0	4	10	1	1	0	0	1	2	0	0	0	0	0	0	0	1	0
PMRF	peptide	0	0	0	0	0	0	0	1	0	0	1	2	0	2	0	0	0	1	2	1	1	0	0	0	0	0	0	0	0	0	0	12	173	14	11	0	0	1	7	1	1	0	1	0	0	0	18	3
VATF	MLS	0	0	0	0	0	0	0	0	0	0	0	0	0	0	0	0	0	0	0	0	0	0	0	0	0	0	0	0	0	0	0	6	35	25	16	1	0	104	11	0	1	1	1	0	0	0	7	3
FARA	antibacterial_free_fatty_acids	0	0	0	1	0	0	0	2	0	0	0	0	0	0	0	0	0	0	0	0	0	0	0	1	1	0	0	0	0	0	0	0	4	1	23	0	0	70	16	0	0	1	0	0	0	0	1	0
SMEB	multidrug	0	0	0	1	1	0	0	1	0	0	0	4	0	0	4	0	0	1	1	0	0	0	4	20	3	1	4	0	0	0	2	4	78	20	13	0	0	3	21	2	0	2	4	2	3	0	9	6
OQXA	multidrug	0	0	0	0	0	0	0	0	0	0	0	0	0	0	0	0	0	0	0	0	0	0	1	6	3	2	5	0	0	0	1	2	6	0	0	0	0	0	1	0	0	0	0	0	0	0	3	0
OTRC	tetracycline	0	0	0	0	0	0	0	0	0	0	0	1	0	1	0	0	0	0	1	0	0	1	0	0	0	0	0	0	0	0	0	17	124	18	6	0	1	0	18	5	0	2	1	0	3	0	15	3
YKKC	multidrug	0	0	0	0	0	0	0	0	0	0	0	0	0	0	0	0	0	0	0	0	0	0	82	154	26	7	0	0	0	0	0	0	1	0	0	0	0	0	0	0	0	0	0	0	0	0	0	0
VATG	MLS	0	0	0	0	0	0	0	0	0	0	0	6	0	0	0	0	0	1	0	0	0	0	2	5	5	1	0	0	0	0	0	4	16	8	8	1	0	47	12	0	0	1	0	0	0	0	7	18
MDTE	multidrug	0	0	0	0	0	0	0	0	0	0	0	0	0	0	0	0	0	0	0	0	0	0	0	6	0	1	1	0	0	0	0	2	7	1	13	0	0	0	7	0	0	1	2	1	0	0	4	17
VGAB	MLS	0	1	0	0	0	0	0	0	0	0	0	0	0	0	0	0	0	0	0	0	0	0	14	63	2	0	1	2	0	6	10	4	16	5	7	1	0	3	1	0	0	0	0	1	0	0	1	1
YKKD	multidrug	0	0	0	0	0	0	0	0	0	0	0	0	0	0	0	0	0	0	0	0	0	0	0	2	0	0	9	1	0	10	13	18	69	8	5	0	2	0	1	0	2	0	3	1	4	0	5	2
OPRM	multidrug	0	0	0	0	0	0	0	0	0	0	1	0	0	0	1	0	0	0	2	0	0	1	0	0	0	0	0	0	0	0	0	11	91	9	4	1	2	29	10	0	0	0	0	0	2	0	13	0
ROSA	fosmidomycin	0	0	0	0	0	0	0	0	0	0	0	1	0	0	0	0	0	1	0	0	0	0	0	0	0	1	0	0	0	0	0	18	93	21	15	0	0	2	8	0	0	0	0	0	3	0	7	4
VANB	glycopeptide	0	0	0	0	0	0	0	0	3	0	0	0	1	1	1	0	0	0	0	0	0	0	0	44	0	0	0	0	0	0	0	3	26	4	10	0	0	0	5	0	0	0	2	0	1	0	7	1
MCR-5	peptide	0	0	0	3	0	0	0	0	0	0	0	0	0	1	0	0	0	0	0	0	0	0	1	7	12	1	1	0	0	0	10	1	10	0	3	0	0	5	3	0	0	0	0	0	0	0	2	0
ROSB	fosmidomycin	0	0	0	0	1	0	0	0	1	0	0	1	1	3	4	0	0	0	0	0	1	0	0	0	0	0	0	0	0	0	0	10	94	13	8	0	2	1	6	2	0	0	2	0	0	0	13	0
TET41	tetracycline	0	0	0	1	0	0	3	0	0	0	0	6	3	1	0	0	0	0	0	0	0	0	0	0	0	0	0	0	0	0	0	19	55	11	16	1	1	3	20	0	0	0	0	0	0	0	18	3
MEPA	multidrug	0	0	0	0	0	0	0	0	0	0	0	0	0	0	0	0	0	0	0	0	1	4	0	1	1	2	0	0	0	0	1	1	10	3	1	0	2	0	0	0	0	0	4	0	0	0	2	0
AXYY	multidrug	0	0	0	0	0	0	0	0	0	0	0	1	0	0	0	0	0	0	0	0	0	0	0	2	0	0	1	0	0	0	0	3	28	3	2	0	0	1	22	1	1	0	2	1	1	0	1	0
VATI	MLS	0	0	0	0	0	0	0	0	0	0	0	1	0	0	0	0	0	0	0	0	0	2	0	73	18	0	0	0	0	0	0	5	13	1	9	0	0	4	4	0	0	0	0	0	0	0	2	0
MCR-2	peptide	0	0	0	0	0	0	0	0	0	0	0	0	0	0	0	0	0	0	0	0	0	0	16	8	20	3	0	0	0	0	1	1	5	0	2	0	0	0	11	0	0	0	0	0	0	0	0	2
VANT	glycopeptide	0	0	0	0	0	0	0	0	0	0	0	0	0	0	0	0	0	0	0	0	0	0	0	0	2	0	0	0	0	0	0	1	11	1	0	0	0	0	1	0	0	0	0	0	0	0	1	0
MEXV	multidrug	0	0	0	0	0	0	0	0	0	0	0	0	0	1	0	0	0	0	0	0	0	0	0	0	0	0	0	0	0	0	0	1	30	3	3	0	0	56	15	0	1	0	7	0	2	0	0	0
TWO-COMPONENT_SYSTEM_RESPONSE_REGULATOR_EVGA	unclassified	0	0	0	0	0	0	0	0	0	0	0	0	0	0	0	0	0	0	0	0	0	1	0	0	0	0	0	0	0	0	0	0	0	0	0	0	0	164	8	0	0	0	0	0	0	0	0	5
TETQ	tetracycline	0	0	0	0	0	0	0	1	0	0	0	3	0	1	3	1	0	0	0	0	1	7	6	21	9	1	0	0	0	0	0	8	28	10	4	1	0	1	6	0	1	0	0	0	0	0	2	2
CLASS_A	beta-lactam	0	0	2	8	10	0	0	2	1	0	8	0	0	0	2	0	0	0	7	1	0	2	0	3	0	0	0	0	0	0	0	3	38	1	3	0	0	2	3	1	0	0	0	0	0	0	1	1
OPRA	multidrug	0	0	0	1	2	0	0	0	0	0	0	2	0	0	0	0	0	0	0	0	0	0	0	0	0	0	0	0	0	0	0	15	84	16	2	1	1	0	7	0	0	0	0	1	0	0	8	0
VANI	glycopeptide	0	1	0	0	0	0	0	1	2	0	0	0	0	0	1	0	0	0	0	0	0	0	0	47	10	0	0	0	0	0	4	1	17	4	1	0	1	1	6	0	4	0	0	0	0	0	3	1
CHLORAMPHENICOL_EXPORTER	phenicol	0	0	0	0	0	0	0	0	0	0	0	0	0	0	0	0	0	0	0	0	0	0	0	0	0	0	0	0	0	0	0	1	15	2	7	0	0	0	2	0	2	0	0	2	0	2	8	2
MDTB	multidrug	0	0	0	0	0	0	0	0	0	0	0	1	0	0	0	0	0	0	0	0	0	0	0	4	1	2	0	0	0	0	0	5	32	4	3	0	0	0	5	1	0	0	0	0	0	0	3	3
VATA	MLS	0	0	0	0	0	0	0	1	0	0	0	7	0	1	0	0	0	0	0	0	0	0	0	1	1	0	0	0	0	0	0	3	20	3	3	0	0	52	17	0	1	0	0	0	0	0	5	2
MEXN	multidrug	0	0	0	0	0	0	0	0	0	0	0	2	3	0	0	1	0	1	0	0	0	0	0	0	0	0	0	0	0	0	0	4	53	4	11	0	0	5	5	1	0	0	0	1	1	0	6	0
MSRE	MLS	1	0	0	0	1	1	0	0	0	0	0	0	0	0	0	0	0	0	0	1	0	3	0	1	1	0	0	0	0	0	0	0	13	0	2	0	0	0	0	0	0	0	0	0	0	0	1	0
EMRY	tetracycline	0	0	0	0	0	0	0	0	0	0	0	0	0	0	0	0	0	0	0	0	0	0	0	0	0	0	0	0	0	0	0	0	0	0	0	0	0	0	22	0	0	0	0	0	0	0	0	0
ADEI	multidrug	0	0	0	0	0	0	0	0	0	0	0	0	0	0	0	0	0	0	0	0	0	0	0	1	0	0	0	0	0	0	0	1	3	0	85	0	0	0	10	0	0	0	0	0	0	1	0	14
HMRM	multidrug	0	0	0	0	0	0	0	0	0	0	0	0	0	0	0	0	0	0	0	0	0	0	0	0	0	0	0	0	0	0	0	2	26	3	4	0	0	0	10	0	0	0	8	3	0	0	5	8
MECA	beta-lactam	0	0	0	0	0	0	0	0	0	0	0	0	0	0	0	0	0	0	0	0	0	0	1	33	16	0	0	0	0	0	78	0	0	0	0	0	0	0	1	0	0	0	0	0	0	0	0	0
SHV	beta-lactam	0	0	0	0	0	0	0	0	0	0	0	0	0	0	1	0	0	0	7	1	0	0	0	0	0	0	0	0	0	0	0	0	0	0	3	0	0	0	59	0	0	0	1	0	0	0	3	3
MAJOR_FACILITATOR_SUPERFAMILY_TRANSPORTER	multidrug	0	0	0	2	0	0	0	0	0	0	0	0	0	0	0	0	0	1	0	0	0	0	2	0	0	0	0	0	0	0	0	3	37	4	9	0	0	19	2	0	0	0	3	1	1	0	2	1
MEXL	multidrug	0	0	0	0	0	0	0	0	0	0	0	0	0	0	0	0	0	0	0	0	0	0	1	6	0	0	0	0	0	0	1	1	4	3	4	0	0	0	1	0	0	0	0	0	0	0	0	0
VANN	glycopeptide	0	0	0	0	0	0	0	0	0	0	0	0	0	0	0	0	0	0	0	0	0	0	0	0	0	0	0	0	0	0	0	2	20	11	8	0	0	0	4	0	0	0	0	0	0	0	3	3
EMRK	multidrug	0	0	0	0	0	0	0	0	0	0	0	0	0	0	0	0	0	0	0	0	0	0	0	0	0	0	0	0	0	0	0	1	11	0	2	0	0	0	2	0	1	0	0	0	0	0	0	0
ADEN	multidrug	0	0	0	0	0	0	0	0	0	0	0	0	0	0	0	0	0	0	0	0	0	0	0	4	2	0	1	0	0	0	0	0	2	0	0	0	0	0	0	0	0	0	0	0	0	0	0	0
SUL2	sulfonamide	0	0	0	0	0	0	0	0	0	0	0	0	0	0	0	0	0	0	0	0	0	0	0	0	0	0	0	0	0	0	0	2	65	11	9	0	0	0	1	2	0	0	0	0	0	0	4	1
QNRVC1	fluoroquinolone	0	0	0	0	0	0	0	0	0	0	0	0	0	0	0	0	0	0	0	0	0	0	0	2	0	0	1	0	0	0	0	0	4	0	13	0	0	14	5	0	0	0	0	0	0	0	0	0
SMES	multidrug	0	0	0	0	0	0	0	1	0	0	0	2	0	0	2	0	0	1	0	0	0	0	0	0	0	0	0	0	0	0	0	5	43	4	10	1	2	0	3	0	0	0	0	0	4	0	4	1
PSEUDOMONAS_AERUGINOSA_EMRE	aminoglycoside	0	0	0	0	0	0	0	0	0	0	0	0	0	0	1	0	0	0	0	0	0	0	0	1	0	0	0	0	0	0	0	3	5	0	1	1	0	31	22	0	0	0	0	0	0	0	1	1
AAC(6')-I	aminoglycoside	0	0	0	0	0	1	0	0	0	0	0	0	0	0	0	0	0	0	0	0	0	0	0	0	0	0	0	0	0	0	0	9	48	7	4	0	1	1	1	2	0	0	0	0	0	0	7	0
TETR	tetracycline	0	0	0	0	0	0	0	0	0	0	0	0	0	0	0	0	0	0	0	0	0	0	0	0	0	0	0	0	0	0	0	1	14	8	1	0	0	0	2	0	0	0	4	1	0	0	0	0
MUXB	multidrug	0	0	0	0	0	0	0	0	0	0	0	0	0	0	0	0	0	0	1	0	0	0	5	0	44	0	0	0	0	0	0	1	15	4	2	0	0	0	0	1	0	0	0	0	0	0	6	4
CHLORAMPHENICOL_AND_FLORFENICOL_RESISTANCE	phenicol	0	0	0	1	0	0	0	0	0	0	0	0	0	0	0	0	0	0	0	0	0	0	0	0	0	0	0	0	0	0	0	0	12	2	1	0	0	0	0	0	0	0	0	0	0	0	0	0
QNRVC3	fluoroquinolone	0	0	0	0	0	0	0	0	0	0	0	0	0	0	0	0	0	0	0	0	0	0	0	1	0	0	0	0	0	0	0	0	2	0	1	0	0	13	6	0	0	0	0	0	0	0	0	2
CTX-M	beta-lactam	0	0	0	0	0	0	0	0	0	0	0	0	0	0	0	0	0	0	0	0	0	0	0	1	4	0	0	0	0	0	0	1	3	0	0	0	0	0	0	0	0	0	0	0	0	0	0	0
VATD	MLS	0	0	0	0	0	0	0	2	0	0	0	3	5	0	4	0	0	0	0	0	0	0	0	0	0	0	0	0	0	0	0	4	6	7	4	0	0	20	5	0	0	0	0	0	0	1	6	7
MUXC	multidrug	0	0	0	0	0	0	0	0	0	0	0	0	0	0	0	1	0	0	0	0	0	0	0	0	0	0	0	0	0	0	0	4	42	3	2	1	0	0	5	3	0	0	0	0	0	0	6	0
CLBA	phenicol	0	0	0	0	0	0	0	0	0	0	0	0	0	0	0	0	0	0	0	0	0	0	0	19	0	0	0	0	0	0	0	1	2	1	0	0	0	0	0	0	0	0	0	0	0	0	0	0
BCR-1	bicyclomycin	0	0	0	0	0	0	0	0	0	0	0	0	0	0	0	0	0	0	0	0	0	0	0	0	0	0	0	0	0	0	0	5	21	20	8	0	0	1	2	0	0	0	2	0	0	0	7	0
AAC(6')-IB8	aminoglycoside	0	0	0	0	0	0	0	0	0	0	0	0	0	0	0	0	0	0	0	0	0	0	0	0	0	0	0	0	0	0	0	0	0	0	0	0	0	66	8	0	0	0	0	0	0	0	0	0
ACI-1	beta-lactam	0	0	0	0	0	0	0	0	0	0	0	0	0	0	0	0	0	0	0	0	0	0	0	0	0	0	0	0	0	0	0	0	0	0	0	0	0	0	0	0	0	0	0	0	0	0	0	0
VIBRIO_CHOLERAE_OMPT	peptide	0	0	0	0	0	0	0	0	0	0	0	0	0	0	0	0	0	0	0	0	0	0	0	0	0	0	0	0	0	0	0	0	0	0	0	0	0	0	0	0	0	0	0	0	0	2	0	14
VATC	MLS	0	0	0	0	0	0	0	0	0	0	0	0	0	0	0	0	0	0	3	0	0	1	0	0	0	0	0	0	0	0	0	0	3	0	1	0	0	20	5	0	0	0	0	1	1	0	2	3
VGAC	MLS	0	0	0	0	0	0	0	0	0	0	0	0	0	0	0	0	0	0	0	0	0	0	0	0	0	0	0	0	0	0	0	11	29	2	12	0	0	3	0	0	0	1	0	0	0	1	7	0
MECD	beta-lactam	0	0	0	0	0	0	0	0	0	0	0	1	0	0	0	0	0	0	0	0	0	0	0	0	0	0	0	0	0	0	0	0	0	0	0	0	0	0	25	0	0	0	0	0	0	0	0	0
VANX	glycopeptide	0	0	0	0	0	0	0	0	0	0	0	0	0	0	0	0	0	0	1	1	1	0	0	0	0	0	0	0	0	0	0	3	32	7	1	1	1	2	3	1	0	0	0	0	1	0	3	0
DFRA13	diaminopyrimidine	0	0	0	0	0	0	0	0	0	0	0	0	0	0	0	0	0	0	0	0	0	0	0	0	0	0	0	0	0	0	0	2	9	0	1	0	0	0	1	0	0	0	0	0	0	0	0	0
TET39	tetracycline	0	0	0	0	0	0	0	0	0	0	0	8	3	1	4	0	0	0	0	0	0	0	0	0	0	0	0	0	0	0	0	4	10	5	12	0	0	0	2	0	0	0	0	0	0	0	6	0
CLBB	phenicol	0	0	1	0	0	0	0	0	0	0	0	0	0	0	0	0	0	0	0	0	0	0	1	0	0	0	0	0	0	0	0	2	5	7	0	0	0	0	0	0	0	0	0	0	0	0	3	1
DFRA12	diaminopyrimidine	0	0	0	0	2	0	0	0	0	0	0	0	0	0	0	0	0	1	0	0	0	0	0	0	0	0	0	0	0	0	0	6	29	2	0	0	0	0	4	0	0	0	6	0	0	0	1	0
DFRA22	diaminopyrimidine	0	0	0	0	0	0	0	0	0	0	0	0	0	0	0	0	0	0	0	0	0	0	0	0	0	0	0	0	0	0	0	1	25	2	0	0	0	0	1	0	0	0	1	0	0	0	3	0
SDIA	unclassified	0	0	0	0	0	0	0	0	0	0	0	0	0	0	0	0	0	0	0	0	0	0	0	0	0	0	0	0	0	0	0	3	22	2	3	0	0	2	0	0	0	0	0	0	0	7	2	5
DFRA20	diaminopyrimidine	0	0	0	0	0	0	0	0	0	0	0	1	0	0	0	0	0	0	0	0	1	0	0	0	0	0	0	0	0	0	0	4	19	1	3	2	0	1	7	1	5	2	0	0	0	0	1	2
AER-1	beta-lactam	0	0	0	0	10	0	0	0	0	0	5	0	0	0	5	0	0	0	10	0	0	0	0	0	0	0	0	0	0	0	0	0	0	0	1	0	0	0	2	0	0	0	0	1	0	0	0	0
QNRS8	fluoroquinolone	0	0	0	0	0	0	0	0	0	0	0	0	0	0	0	0	0	0	0	0	0	0	0	0	0	0	0	0	0	0	0	1	1	0	21	0	0	0	18	0	0	0	0	0	0	0	0	1
DFRF	diaminopyrimidine	0	0	1	0	0	0	0	0	0	0	0	0	1	0	2	0	0	0	0	0	0	0	0	0	0	0	0	0	0	0	0	2	20	3	3	0	0	0	1	0	1	0	0	0	0	0	0	0
DFRA8	diaminopyrimidine	0	0	0	0	0	0	0	0	0	0	0	0	0	3	0	0	1	0	0	0	0	0	0	0	0	0	0	0	0	0	0	3	22	4	1	0	1	1	3	0	2	0	1	0	1	0	1	3
BAHA	peptide	0	0	0	0	0	0	0	0	0	0	0	0	0	0	0	2	0	0	0	0	0	0	0	0	0	0	0	0	0	0	0	1	30	2	1	0	0	1	1	0	0	0	0	0	0	0	3	0
FOSA	fosfomycin	0	0	0	0	0	0	0	0	0	0	0	0	0	0	0	0	0	0	0	0	0	0	0	0	0	0	0	0	0	0	0	0	22	1	14	0	0	1	2	0	0	0	0	0	0	0	2	1
GOLS	multidrug	0	0	0	0	0	0	0	0	0	0	0	0	0	0	0	0	0	0	0	0	0	0	0	0	0	0	0	0	0	0	0	4	18	16	4	1	0	0	6	0	0	0	0	0	0	0	0	0
FOSX	fosfomycin	0	0	0	0	0	0	0	0	0	0	0	0	0	0	0	0	0	0	0	0	0	0	0	0	0	0	0	0	0	0	0	2	16	4	2	0	1	0	18	0	0	0	0	0	0	0	2	1
SMEF	multidrug	0	0	0	6	4	0	0	0	0	0	5	0	0	0	4	0	0	0	12	0	0	0	0	0	0	0	0	0	0	0	0	2	14	1	0	0	0	0	1	0	0	0	0	0	0	0	0	1
PUROMYCIN_RESISTANCE_PROTEIN	nucleoside	0	0	0	0	0	0	0	0	0	0	0	1	0	2	3	0	0	0	0	0	0	2	0	0	0	0	0	0	0	0	0	5	17	1	0	0	0	0	1	0	0	0	2	0	0	0	3	1
ADEH	multidrug	0	0	0	0	0	0	0	0	0	0	0	0	0	0	0	0	0	0	0	0	0	0	0	0	0	0	0	0	0	0	0	4	24	2	1	0	0	0	4	3	0	0	0	0	1	0	2	0
ABCA	multidrug	0	0	0	0	1	0	1	0	0	0	0	1	0	0	0	0	0	0	0	0	0	2	0	0	0	0	0	0	0	0	0	1	16	3	1	0	0	0	3	0	0	1	0	0	0	1	4	0
OPCM	multidrug	0	0	0	0	0	0	0	0	0	0	0	0	0	0	0	0	0	0	0	0	0	0	0	0	0	0	0	0	0	0	0	4	19	2	3	0	0	0	3	0	0	0	1	0	0	0	0	0
APH(6)-I	aminoglycoside	0	0	0	0	0	0	0	0	0	0	0	0	0	0	0	0	0	0	0	0	0	0	0	0	0	0	1	0	0	0	0	5	10	3	1	0	0	2	0	0	0	0	0	0	2	0	6	6
MEXC	multidrug	0	0	0	0	0	0	0	0	0	0	0	0	0	0	0	0	0	0	0	0	0	0	0	2	0	0	0	0	0	0	0	0	17	1	4	0	0	0	2	0	0	0	0	0	0	0	0	0
KLUG-1	beta-lactam	0	0	0	0	0	0	0	0	0	0	0	0	0	0	0	0	0	0	0	0	0	0	0	3	2	0	0	0	0	0	0	0	0	0	0	0	0	0	1	0	0	0	0	0	0	0	0	0
APMA	aminoglycoside	0	0	0	0	0	0	0	0	0	0	0	0	0	0	1	0	0	0	0	0	0	0	0	0	0	0	0	0	0	0	0	6	12	2	1	0	0	2	1	0	0	0	0	0	0	0	1	0
MPHG	MLS	0	0	0	0	0	0	0	0	0	0	0	12	10	3	4	0	0	0	0	0	0	0	0	0	0	0	0	0	0	0	0	0	0	0	0	0	0	0	0	0	0	0	0	0	0	0	4	0
MEFC	MLS	0	0	0	0	0	0	0	0	0	0	0	10	2	8	8	0	0	0	0	0	0	0	0	0	0	0	0	0	0	0	0	0	0	0	0	0	0	0	0	0	0	0	0	0	0	0	2	0
MDSC	multidrug	0	0	0	0	0	0	0	0	0	0	0	0	0	0	0	0	0	0	0	0	0	0	0	0	0	0	0	0	0	0	0	1	21	0	2	0	0	0	2	0	0	0	0	0	0	0	1	0
BRUCELLA_SUIS_MPRF	peptide	0	0	0	0	0	0	0	0	0	0	0	1	0	0	0	0	0	0	0	0	0	0	0	0	0	0	0	0	0	0	0	3	13	2	2	0	1	0	0	0	0	0	0	1	0	0	8	1
FOSC2	fosfomycin	0	0	0	0	0	0	0	0	0	0	0	0	0	0	0	0	0	0	0	0	0	0	0	0	0	0	0	0	0	0	0	1	9	1	0	0	0	0	0	0	0	0	0	1	0	0	2	23
MDTG	multidrug	0	1	0	1	0	0	0	0	0	0	0	0	0	0	0	0	0	0	0	0	0	0	3	1	0	1	0	0	0	0	0	0	15	0	1	0	0	0	0	1	0	0	0	0	0	0	0	0
CLBC	phenicol	0	0	0	0	0	0	0	0	0	0	0	0	0	0	0	0	0	0	0	0	0	0	0	0	0	0	0	0	0	0	0	0	2	0	0	0	0	0	0	0	0	0	0	0	0	0	1	0
RGT1438	rifamycin	0	0	0	0	0	0	0	0	0	0	0	0	0	0	0	0	0	0	0	0	0	0	0	0	0	0	0	0	0	0	0	0	18	0	0	0	0	0	1	1	0	0	0	0	0	0	3	0
BASS	peptide	0	0	0	0	0	0	0	0	0	0	0	0	0	0	0	0	0	0	0	0	0	0	0	0	0	0	0	0	0	0	0	0	20	0	3	0	0	1	0	0	0	0	0	0	0	0	0	0
ADEL	multidrug	0	0	0	0	0	0	0	0	0	0	0	1	0	0	0	0	0	0	0	0	0	0	0	0	0	0	0	0	0	0	0	0	6	0	5	0	0	0	2	0	0	0	0	0	0	0	2	0
DIM-1	beta-lactam	0	0	0	0	0	0	0	0	0	0	0	0	0	0	0	0	0	0	0	0	0	0	0	0	0	0	0	0	0	0	0	1	4	0	0	0	0	13	7	0	0	0	0	0	1	0	3	0
TUS-1	beta-lactam	0	0	0	0	0	0	0	0	0	0	0	0	0	0	0	0	0	0	0	0	0	0	0	0	0	0	0	0	0	0	0	0	2	0	0	0	0	0	0	0	0	0	0	0	0	0	0	0
QNRB66	fluoroquinolone	0	0	0	0	0	0	0	0	0	0	0	0	0	0	0	0	0	0	0	0	0	0	0	1	0	0	0	0	0	0	0	0	1	0	0	0	0	0	1	0	0	0	0	0	0	0	0	0
TETB(48)	tetracycline	0	0	0	0	0	0	0	2	0	0	0	1	1	0	0	0	0	0	0	0	0	0	0	0	0	0	0	0	0	0	0	3	8	2	0	0	0	0	0	0	0	0	0	0	0	0	1	0
CLASS_B	beta-lactam	0	0	0	0	0	0	0	0	0	0	0	0	0	0	0	0	0	0	0	0	0	0	0	0	0	0	0	0	0	0	0	0	11	1	4	0	0	0	0	0	0	0	0	0	0	0	3	1
PEDO-3	beta-lactam	0	0	0	0	0	0	0	0	0	0	0	0	0	0	0	0	0	0	0	0	0	0	0	0	0	0	0	0	0	0	0	0	1	0	19	0	0	0	0	0	0	0	0	0	0	0	0	0
LRA	beta-lactam	0	0	0	0	0	0	2	0	0	0	0	1	0	0	0	0	0	0	0	0	0	0	0	0	0	0	0	0	0	0	0	4	9	1	1	0	0	1	1	1	0	0	0	0	0	0	1	1
LSAE	MLS	0	0	0	0	0	0	0	0	0	0	0	0	0	0	0	0	0	0	1	0	0	0	0	0	0	0	0	0	0	0	0	0	1	0	2	0	1	0	1	0	0	0	0	0	0	0	0	0
ERMX	MLS	0	0	0	0	0	0	0	0	0	0	0	0	0	0	0	0	0	0	0	0	0	0	0	0	0	0	0	0	0	0	0	0	3	0	0	0	0	0	0	0	0	0	0	0	0	0	1	0
ADER	multidrug	0	0	0	0	0	0	0	0	0	0	0	0	0	0	0	0	0	0	0	0	0	0	0	0	0	0	0	0	0	0	0	1	4	0	0	0	0	0	0	0	0	0	0	0	1	1	0	15
QNRD2	fluoroquinolone	0	0	0	0	0	0	0	0	0	0	0	0	0	0	0	0	0	0	0	0	0	0	0	0	0	0	0	0	0	0	0	0	0	0	0	0	0	0	0	0	0	0	0	0	0	0	0	0
TLRB_CONFERRING_TYLOSIN_RESISTANCE	MLS	0	0	0	0	0	0	0	0	0	0	0	0	0	0	2	0	0	0	0	0	0	0	0	0	0	0	0	0	0	0	0	0	14	2	1	0	1	0	1	1	0	0	0	0	0	0	1	0
AAC(3)-IV	aminoglycoside	0	0	0	0	0	0	0	0	0	0	0	0	0	0	0	0	0	0	0	0	0	0	0	0	0	0	0	0	0	0	0	4	14	1	3	0	0	0	0	0	0	0	0	0	0	0	1	0
ACRD	aminoglycoside	0	0	0	0	0	0	0	0	0	0	0	0	0	0	0	0	0	0	1	0	2	0	0	0	0	0	0	0	0	0	0	0	8	1	4	0	0	0	0	0	0	0	0	1	0	0	0	1
MDTM	multidrug	0	0	0	0	0	0	0	0	0	0	0	0	0	0	0	0	0	0	0	0	0	0	0	0	0	0	0	0	0	0	0	0	4	0	0	0	0	0	1	0	0	0	0	0	0	0	0	0
MYRA	MLS	0	0	0	0	0	0	0	0	0	0	0	0	0	0	0	0	0	0	0	0	0	0	0	0	0	0	0	0	0	0	0	1	16	0	0	0	0	0	0	0	0	0	0	0	0	0	2	0
OPMD	multidrug	0	0	0	0	0	0	0	0	0	0	0	0	0	0	0	0	0	0	0	0	0	0	0	0	0	0	0	0	0	0	0	0	14	2	0	0	0	0	1	0	0	0	0	0	0	0	0	0
VANM	glycopeptide	0	0	0	0	0	0	0	0	0	0	0	0	0	0	0	0	0	0	0	0	0	0	0	0	0	0	0	0	0	0	0	0	0	0	0	0	0	1	1	0	0	0	0	0	0	0	0	0
AAC(3)-II	aminoglycoside	0	0	0	0	0	0	0	0	0	0	0	0	0	0	0	0	0	0	0	0	0	0	0	0	0	0	0	0	0	0	0	0	14	0	1	0	0	0	0	0	0	1	0	0	0	0	1	0
HMB-1	beta-lactam	0	0	0	0	0	0	0	0	0	0	0	0	0	0	0	0	0	0	0	0	0	0	0	0	0	0	0	0	0	0	0	0	1	0	1	0	0	11	8	0	0	0	0	0	0	0	0	0
TET40	tetracycline	0	0	0	0	0	0	0	0	0	0	0	1	0	0	0	0	0	0	0	0	0	0	0	0	0	0	0	0	0	0	0	0	10	2	2	0	0	0	0	0	0	0	0	0	3	0	0	0
LISTERIA_MONOCYTOGENES_MPRF	peptide	0	0	0	0	0	0	0	0	0	0	0	0	0	0	0	0	0	1	0	0	0	0	1	0	1	0	0	0	0	0	0	0	0	0	0	0	0	0	0	0	0	0	0	0	0	0	0	0
DFRE	diaminopyrimidine	0	0	0	0	0	0	0	0	0	0	0	0	0	0	0	0	0	0	0	0	0	0	2	0	0	0	0	0	0	0	0	3	7	1	0	0	0	0	1	0	0	0	0	0	0	0	1	0
LRFA	fluoroquinolone	0	0	0	0	0	0	0	0	0	0	0	0	0	0	0	0	0	0	0	0	0	0	0	0	0	0	0	0	0	0	0	1	6	3	0	0	1	0	1	0	0	0	0	0	2	0	2	0
AAC(3)-VIII	aminoglycoside	0	0	0	0	0	0	0	0	0	0	0	0	0	0	0	0	0	0	0	0	0	0	0	0	0	0	0	0	0	0	0	0	7	0	2	1	0	0	0	0	0	0	0	1	0	0	3	0
APH(9)-IA	aminoglycoside	0	0	0	0	0	0	0	0	0	0	0	0	0	0	1	0	0	0	0	0	0	0	0	0	0	0	0	0	0	0	0	1	8	1	1	0	0	0	0	0	0	0	0	0	0	0	2	0
RBPA	rifamycin	0	0	0	0	0	0	0	1	0	0	0	0	0	0	0	0	0	0	0	0	0	0	0	0	0	0	0	0	0	0	0	1	12	1	1	0	0	0	0	0	0	0	0	0	0	0	1	0
TAP	tetracycline	0	0	0	0	0	0	0	0	0	0	0	0	0	0	1	0	0	0	0	0	0	0	0	0	0	0	0	0	0	0	0	0	7	0	0	0	0	0	0	0	0	0	0	0	0	0	2	0
THIN-B	beta-lactam	0	0	0	0	0	0	0	0	0	0	0	0	0	0	0	0	0	0	0	0	0	0	0	0	0	0	0	0	0	0	0	1	9	2	0	0	0	0	1	0	0	0	0	0	0	0	1	2
QEPA	fluoroquinolone	0	0	0	0	0	0	0	0	0	0	0	0	0	0	0	0	0	0	0	0	0	0	0	0	0	0	0	0	0	0	0	2	8	3	0	0	0	0	0	0	0	0	0	0	0	0	0	0
ERMA	MLS	0	0	0	0	0	0	0	0	0	0	0	0	0	0	0	0	0	2	0	0	0	2	0	0	0	0	0	0	0	0	0	0	5	4	2	0	0	0	2	0	0	0	0	0	0	0	0	0
METALLO-BETA-LACTAMASE	beta-lactam	0	0	0	0	0	0	0	0	0	0	0	0	0	0	0	0	0	0	0	0	0	0	0	0	0	0	0	0	0	0	0	2	6	0	7	0	0	0	1	0	0	0	0	0	0	0	0	0
QNRB25	fluoroquinolone	0	0	0	0	0	0	0	0	0	0	0	0	0	0	0	0	0	0	0	0	0	0	0	0	0	0	0	0	0	0	0	0	0	0	16	0	0	0	0	0	0	0	0	0	0	0	0	0
OTR(B)	tetracycline	0	0	0	0	0	0	0	0	0	0	0	0	0	0	0	0	0	0	0	0	0	0	0	0	0	0	0	0	0	0	0	0	0	0	0	0	0	0	0	0	0	0	0	0	0	0	0	0
TETJ	tetracycline	0	0	0	0	0	0	0	0	0	0	0	0	0	0	0	3	0	1	0	0	0	0	0	0	0	0	0	0	0	0	0	2	3	0	0	0	1	1	0	0	0	0	0	0	0	0	0	0
DFRA24	diaminopyrimidine	0	0	0	0	0	0	0	0	0	0	0	1	0	0	0	0	0	0	0	0	0	0	0	0	0	0	0	0	0	0	0	2	3	2	0	0	1	0	0	0	0	0	0	0	0	0	0	0
AADE	aminoglycoside	0	0	0	0	0	0	0	0	0	0	0	0	0	0	0	0	0	0	0	0	0	0	0	0	0	0	0	0	0	0	0	0	6	1	2	0	0	0	1	1	0	0	0	0	0	0	1	0
MEF(B)	MLS	0	0	0	0	0	0	0	0	0	0	0	0	0	0	0	0	0	0	0	0	0	0	0	0	0	0	0	0	0	0	0	2	5	0	1	0	0	0	1	1	0	0	0	0	0	0	3	0
TETE	tetracycline	0	0	0	0	0	0	0	0	0	0	0	0	0	0	0	0	0	0	0	0	0	0	0	0	0	0	0	0	0	0	0	0	5	0	0	0	0	0	2	1	0	0	0	0	0	0	0	0
TETZ	tetracycline	0	0	0	0	0	0	0	0	0	0	0	0	0	0	0	0	3	0	0	0	0	0	0	0	0	0	0	0	0	0	0	0	7	1	0	0	0	0	0	0	0	0	0	0	0	0	2	0
LMRB	MLS	0	0	0	0	0	0	0	0	0	0	0	0	0	0	0	0	0	0	0	0	0	0	0	0	0	0	0	0	0	0	0	0	1	0	0	0	0	1	0	0	0	0	0	0	0	0	0	0
CATD	phenicol	0	0	0	1	4	0	0	0	0	0	4	0	0	0	0	0	0	0	0	0	0	0	0	0	0	0	0	0	0	0	0	0	0	0	0	0	0	0	1	0	0	0	0	0	0	0	1	1
QNRB	fluoroquinolone	0	0	0	0	0	0	0	0	0	0	0	0	0	0	0	0	0	0	0	1	0	0	0	3	0	0	0	0	0	0	0	0	0	0	0	0	0	0	1	0	0	0	0	0	0	0	0	0
DFRK	diaminopyrimidine	0	0	0	0	0	0	0	0	0	0	0	0	0	0	0	0	0	0	0	0	0	0	0	0	0	0	0	0	0	0	0	1	6	0	0	0	1	2	0	0	0	0	1	0	0	0	0	0
MEXH	multidrug	0	0	0	0	0	0	0	0	0	0	0	0	0	0	0	0	0	0	0	0	0	0	0	0	0	0	0	0	0	0	0	0	2	3	1	0	0	0	0	0	0	0	1	0	0	0	0	0
FOSA3	fosfomycin	0	0	0	0	0	0	0	0	0	0	0	0	0	0	0	0	0	0	0	0	0	0	0	0	0	0	0	0	0	0	0	0	7	0	1	0	0	0	0	0	0	0	0	0	0	0	1	1
TCMA	tetracenomycin_C	0	0	0	0	0	0	0	0	0	0	0	0	0	0	0	0	0	0	0	0	0	0	0	0	0	0	0	0	0	0	0	0	7	3	0	0	0	1	0	0	0	0	0	1	0	0	0	0
BACILLUS_SUBTILIS_MPRF	peptide	0	0	0	0	0	0	0	0	0	0	0	3	0	0	0	0	0	0	0	0	0	0	2	0	0	0	0	0	0	0	0	0	2	1	0	0	0	0	0	0	0	0	0	0	0	0	0	0
GIM-1	beta-lactam	0	0	0	0	0	0	0	0	0	0	0	0	0	0	0	0	0	0	0	0	0	0	0	0	0	0	0	0	0	0	0	0	2	0	0	0	0	7	4	0	0	0	0	0	0	0	0	0
OPME	multidrug	0	0	0	0	0	0	0	0	0	0	0	0	0	0	0	0	0	0	0	0	0	0	0	0	0	0	0	0	0	0	0	0	9	0	0	0	0	0	0	1	0	0	0	0	0	0	0	1
EFPA	multidrug	0	0	0	0	0	0	0	0	0	0	0	0	0	0	0	0	0	0	0	0	0	0	0	0	0	0	0	0	0	0	0	2	7	1	1	0	0	0	0	0	0	0	0	0	0	0	1	0
QNRS5	fluoroquinolone	0	0	0	0	0	0	0	0	0	0	0	0	0	0	0	0	0	0	0	0	0	0	0	0	0	0	0	0	0	0	0	0	0	0	2	0	0	9	0	0	0	0	0	0	3	0	0	0
DFRG	diaminopyrimidine	0	0	0	0	0	0	0	0	0	0	0	0	0	0	0	0	0	0	0	0	0	0	0	0	0	0	0	0	0	0	0	1	5	2	0	0	0	0	1	0	0	0	0	0	0	0	1	0
MDTD	multidrug	0	0	0	0	0	0	0	0	0	0	0	0	0	0	0	0	0	0	0	0	0	0	0	0	0	0	0	0	0	0	0	0	1	0	0	0	1	0	1	0	0	0	2	0	0	0	0	0
TET(42)	tetracycline	0	0	0	0	0	0	0	0	0	0	0	0	0	0	0	0	0	0	0	0	0	0	0	0	0	0	0	0	0	0	0	1	4	1	0	0	2	0	2	0	0	0	0	0	0	0	0	0
AAC(3)-I	aminoglycoside	0	0	0	0	0	0	0	0	0	0	0	0	0	0	0	0	0	0	0	0	0	0	0	0	0	0	0	0	0	0	0	0	5	2	2	0	0	0	1	0	0	0	0	0	0	0	0	0
TMB-1	beta-lactam	0	0	0	0	0	0	0	0	0	0	0	0	0	0	0	0	0	0	0	0	0	0	0	0	0	0	0	0	0	0	0	1	3	0	1	0	0	0	5	0	0	0	2	0	0	0	1	0
OKP-B	beta-lactam	0	0	0	0	1	0	0	0	0	0	0	0	0	0	0	0	0	0	0	0	0	0	0	0	0	0	0	0	0	0	0	1	0	0	0	0	0	0	3	0	0	0	0	0	0	0	0	0
AAC(3)-X	aminoglycoside	0	0	0	0	0	0	0	0	0	0	0	0	0	0	0	0	0	0	0	0	0	0	0	0	0	0	0	0	0	0	0	1	7	0	2	0	0	0	2	0	0	0	0	0	0	0	0	0
OPMB	multidrug	0	0	0	0	0	0	0	0	0	0	0	0	0	0	0	0	0	0	0	0	0	0	0	0	0	0	0	0	0	0	0	1	4	0	1	0	0	0	0	0	0	0	0	0	0	0	0	0
VANKI	glycopeptide	0	0	0	0	0	0	1	0	0	0	0	1	0	0	0	0	0	0	0	0	0	0	0	0	0	0	0	0	0	0	0	1	6	0	1	0	0	0	0	0	0	0	0	0	0	0	1	0
QNRB35	fluoroquinolone	0	0	0	0	0	0	0	0	0	0	0	0	0	0	0	0	0	0	0	0	0	0	0	0	0	0	0	0	0	0	0	0	1	0	10	0	0	0	0	0	0	0	0	0	0	0	0	0
SUL1	sulfonamide	0	0	0	0	0	0	0	0	0	0	0	0	0	0	0	0	0	0	0	0	0	0	0	0	0	0	0	0	0	0	0	1	7	0	1	0	0	0	1	0	0	0	0	0	0	0	0	0
MEFA	MLS	0	0	0	0	0	0	0	0	0	0	0	0	0	0	0	0	0	0	0	0	0	0	0	0	0	0	0	0	0	0	0	1	6	0	0	0	0	0	0	0	0	0	0	0	0	0	0	1
FARB	antibacterial_free_fatty_acids	0	0	0	0	0	0	0	0	0	0	0	0	0	0	0	0	0	0	0	0	0	0	0	0	0	0	0	0	0	0	0	0	1	0	0	0	0	0	0	0	0	0	0	0	0	0	0	0
MDFA	multidrug	0	0	0	0	0	0	0	0	0	0	0	0	0	0	0	0	0	0	0	0	0	0	0	0	0	0	0	0	0	0	0	0	7	2	0	0	0	1	0	0	0	0	0	0	0	0	0	0
CLASS_C	beta-lactam	0	0	0	0	0	0	0	0	0	0	0	0	0	0	0	0	0	0	0	0	0	0	0	0	0	0	0	0	0	0	0	0	2	2	0	0	0	0	0	0	0	0	0	0	0	0	0	0
SMB-1	beta-lactam	0	0	0	0	0	0	0	0	0	0	0	0	0	0	0	0	0	0	0	0	0	0	0	0	0	0	0	0	0	0	0	0	8	0	1	0	0	0	0	0	0	0	0	0	0	0	0	0
MTRR	multidrug	0	0	0	0	0	0	0	0	0	0	0	0	0	0	0	0	0	0	0	0	0	0	0	0	0	0	0	0	0	0	0	1	4	0	0	0	0	0	0	2	0	0	0	0	0	0	0	0
MEXS	multidrug	0	0	0	0	0	0	0	0	0	0	0	0	0	0	0	0	0	0	0	0	0	0	0	0	0	0	0	0	0	0	0	0	4	0	0	0	0	0	0	0	0	0	0	0	0	0	0	0
ADEK	multidrug	0	0	0	0	0	0	0	0	0	0	0	0	0	0	0	0	0	0	0	0	0	0	0	0	0	0	0	0	0	0	0	1	9	0	0	0	0	0	0	0	0	0	0	0	0	0	0	0
QNRB46	fluoroquinolone	0	0	0	0	0	0	0	0	0	0	0	0	0	0	0	0	0	0	0	0	0	0	0	0	0	0	0	0	0	0	0	0	0	0	8	0	0	0	0	0	0	0	0	0	0	0	0	0
TETH	tetracycline	0	0	0	0	0	0	0	0	0	0	0	1	0	0	0	3	0	0	0	0	0	0	0	0	0	0	0	0	0	0	0	0	3	0	0	0	0	0	1	0	0	0	0	0	0	0	0	0
ADES	multidrug	0	0	0	0	0	0	0	0	0	0	0	0	0	0	0	0	0	0	0	0	0	0	0	0	0	0	0	0	0	0	0	0	1	5	0	0	0	0	0	0	0	0	0	0	0	0	1	0
RLMA(II)	MLS	0	0	0	0	0	0	0	0	0	0	0	0	0	0	0	0	0	0	0	0	0	0	0	0	0	0	0	0	0	0	0	0	1	0	0	0	0	0	1	0	0	0	0	0	0	0	0	3
DFRA21	diaminopyrimidine	0	0	0	0	0	0	0	0	0	1	0	0	0	0	0	0	0	0	0	0	0	0	0	0	0	0	0	0	0	0	0	0	2	0	0	0	0	0	0	0	0	0	0	0	0	0	1	0
TET(33)	tetracycline	0	0	0	0	0	0	0	0	0	0	0	0	0	0	0	0	0	0	0	0	0	0	0	0	0	0	0	0	0	0	0	0	3	0	1	0	0	0	0	0	0	0	0	0	0	0	0	0
MUXA	multidrug	0	0	0	0	0	0	0	0	0	0	0	0	0	0	0	0	0	0	0	0	0	0	0	0	0	0	0	0	0	0	0	0	2	0	1	0	0	0	0	0	0	0	0	0	0	0	1	0
AAC(3)-IB-AAC(6')-IB	aminoglycoside	0	0	0	0	0	0	0	0	0	0	0	0	0	0	0	0	0	0	0	0	0	0	0	0	0	0	0	0	0	0	0	1	6	0	0	0	0	0	0	0	0	0	0	0	0	0	1	0
APH(3')-I	aminoglycoside	0	0	0	0	0	0	0	0	0	0	0	0	0	0	0	0	0	0	0	0	0	0	0	0	0	0	0	0	0	0	0	1	0	0	0	0	0	2	0	1	0	0	0	0	0	0	0	0
CMRA	phenicol	0	0	0	0	0	0	0	0	0	0	0	0	0	0	0	0	0	0	0	0	0	0	0	0	0	0	0	0	0	0	0	1	0	0	7	0	0	0	0	0	0	0	0	0	0	0	0	0
DFRD	diaminopyrimidine	0	0	0	0	0	0	0	0	0	0	0	0	0	0	0	0	0	0	0	0	0	0	0	0	0	0	0	0	0	0	0	2	2	1	1	0	0	0	0	0	0	0	0	0	0	0	0	0
CHRB	MLS	0	0	0	0	0	0	0	0	0	0	0	0	0	0	0	0	0	0	0	0	0	0	0	0	0	0	0	0	0	0	0	0	2	2	0	0	0	0	0	1	0	0	0	0	0	0	0	0
TET43	tetracycline	0	0	0	0	0	0	0	0	0	0	0	0	0	0	0	0	0	0	0	0	0	0	0	0	0	0	0	0	0	0	0	0	4	0	0	0	0	0	1	0	0	0	0	0	0	0	1	0
VGBC	MLS	0	0	0	0	0	0	0	0	0	0	0	0	0	0	0	0	0	0	0	0	0	0	0	0	0	0	0	0	0	0	0	0	3	0	2	0	0	0	0	0	0	0	0	0	0	0	0	0
TETD	tetracycline	0	0	0	0	0	0	0	0	0	0	0	0	0	0	0	0	0	0	0	0	0	0	0	0	0	0	0	0	0	0	0	0	0	0	3	0	0	0	0	0	0	0	0	0	0	0	2	0
FEZ-1	beta-lactam	0	0	0	0	0	0	0	0	0	0	0	0	0	0	0	0	0	0	0	0	0	0	0	0	0	0	0	0	0	0	0	0	5	0	0	0	0	0	0	0	0	0	0	0	1	0	0	0
AAC(6')-II	aminoglycoside	0	0	0	0	0	0	0	0	0	0	0	1	0	0	0	0	0	0	0	0	0	0	0	0	0	0	0	0	0	0	0	0	4	0	0	0	1	0	1	0	0	0	0	0	0	0	0	0
LCR-1	beta-lactam	0	0	0	0	0	0	0	0	0	0	0	0	0	0	0	0	0	0	0	0	0	0	0	0	0	0	0	0	0	0	0	0	0	0	0	0	0	0	0	0	0	0	0	0	0	0	0	0
MECC	beta-lactam	0	0	0	0	0	0	0	0	0	0	0	0	0	0	0	0	0	0	0	0	0	0	0	0	1	0	0	0	0	0	0	0	2	0	1	0	0	0	0	0	0	0	0	0	0	0	0	0
TRIA	triclosan	0	0	0	0	0	0	0	0	0	0	0	0	0	0	0	0	0	0	0	0	0	0	0	0	0	0	0	0	0	0	0	0	3	0	1	0	0	0	0	0	0	0	0	0	0	0	0	0
VCC-1	beta-lactam	0	1	0	4	0	0	0	0	0	0	0	0	0	0	0	0	0	0	0	0	0	0	0	0	0	0	0	0	0	0	0	0	0	0	0	0	0	0	0	0	0	0	0	0	0	0	0	0
ARNA	peptide	0	0	0	0	0	0	0	0	0	0	0	0	0	0	0	0	0	0	0	0	0	0	0	0	0	0	0	0	0	0	0	0	0	0	0	0	0	0	0	5	0	0	0	0	0	0	0	0
OPRJ	multidrug	0	0	0	0	0	0	0	0	0	0	0	0	0	0	0	0	0	0	0	0	0	0	0	0	0	0	0	0	0	0	0	0	2	0	1	0	0	0	0	0	0	0	0	0	0	0	0	0
AAC(3)-IIIA	aminoglycoside	0	0	0	0	0	0	0	0	0	0	0	0	0	0	0	0	0	0	0	0	0	0	0	0	0	0	0	0	0	0	0	0	1	0	0	0	1	0	0	0	0	0	0	0	0	0	0	0
LEN	beta-lactam	0	0	0	0	0	0	0	0	0	0	0	0	0	0	0	0	0	0	0	0	0	0	0	0	0	0	0	0	0	0	0	0	3	0	0	0	0	0	1	2	0	0	0	0	0	0	0	0
FOSA4	fosfomycin	0	0	0	0	0	0	0	0	0	0	0	0	0	0	0	0	0	0	0	0	0	0	0	0	0	0	0	0	0	0	0	0	1	0	4	0	0	0	0	0	0	0	0	0	0	0	0	0
TETG	tetracycline	0	0	0	0	0	0	0	0	0	0	0	0	0	0	0	0	0	0	0	0	0	0	0	0	0	0	0	0	0	0	0	1	2	0	1	0	0	0	0	0	0	0	0	0	0	0	1	0
QACG	multidrug	0	0	0	0	0	0	0	0	0	0	0	0	0	0	0	0	0	0	0	0	0	0	0	0	0	0	0	0	0	0	0	0	3	0	0	0	0	0	1	0	0	0	0	0	0	0	0	0
TCR3	tetracycline	0	0	0	0	0	0	0	0	0	0	0	0	0	0	0	0	0	0	0	0	0	0	0	0	0	0	0	0	0	0	0	0	2	2	1	0	0	0	0	0	0	0	0	0	0	0	0	0
EFMA	multidrug	0	0	0	0	0	0	0	0	0	0	0	0	0	0	0	0	0	0	0	0	0	0	0	0	0	0	0	0	0	0	0	0	2	0	0	0	0	0	1	0	0	0	0	0	0	0	0	0
SGM	aminoglycoside	0	0	0	0	0	0	0	0	0	0	0	0	0	0	0	0	0	0	0	0	0	0	0	0	0	0	0	0	0	0	0	0	4	1	0	0	0	0	0	0	0	0	0	0	0	0	0	0
MEXM	multidrug	0	0	0	0	0	0	0	0	0	0	0	1	0	0	0	0	0	0	0	0	0	0	0	0	0	0	0	0	0	0	0	0	1	1	0	0	0	0	0	0	0	0	0	0	0	0	0	0
MDSA	multidrug	0	0	0	0	0	0	0	0	0	0	0	0	0	0	0	0	0	0	0	0	0	0	0	0	0	0	0	0	0	0	0	0	2	0	0	0	0	0	0	0	0	0	0	0	0	0	0	0
KHM-1	beta-lactam	0	0	0	0	0	0	0	0	0	0	0	0	0	0	0	0	0	0	0	0	0	0	0	0	0	0	0	0	0	0	0	0	0	1	0	0	0	0	1	0	0	0	0	0	0	0	0	0
AADA	aminoglycoside	0	0	0	0	0	0	0	0	0	0	0	0	0	0	0	0	0	0	0	0	0	0	0	0	0	0	0	0	0	0	0	0	0	0	0	0	0	0	0	0	0	0	0	0	0	0	1	0
MEXJ	multidrug	0	0	0	0	0	0	0	0	0	0	0	0	0	0	0	0	0	0	0	0	0	0	0	0	0	0	0	0	0	0	0	0	0	0	0	0	0	0	1	0	0	0	0	0	0	0	0	0
MEXP	multidrug	0	0	0	0	0	0	0	0	0	0	0	0	0	0	0	0	0	0	0	0	0	0	0	0	0	1	0	0	0	0	0	1	1	0	0	0	0	0	0	0	0	0	0	0	0	0	0	0
OKP-A	beta-lactam	0	0	0	0	1	0	0	0	0	0	1	0	0	0	0	0	0	0	0	0	0	0	0	0	0	0	0	0	0	0	0	0	0	0	0	0	0	0	0	0	0	0	0	0	0	0	1	1
SMEC	multidrug	0	0	0	4	0	0	0	0	0	0	0	0	0	0	0	0	0	0	0	0	0	0	0	0	0	0	0	0	0	0	0	0	0	0	0	0	0	0	0	0	0	0	0	0	0	0	0	0
HERA-1	beta-lactam	0	0	0	0	0	0	0	0	0	0	0	0	0	0	0	0	0	0	0	0	0	0	0	0	0	0	0	0	0	0	0	0	0	0	0	0	0	1	0	0	0	0	0	0	0	0	0	0
KPC	beta-lactam	0	0	0	1	0	0	0	0	0	0	0	0	0	0	0	0	0	0	0	0	0	0	0	0	0	0	0	0	0	0	0	0	0	1	0	0	0	0	0	0	0	0	0	0	0	0	0	0
QNRB31	fluoroquinolone	0	0	0	0	0	0	0	0	0	0	0	0	0	0	0	0	0	0	0	0	0	0	1	0	0	0	0	0	0	0	1	0	0	0	0	0	0	0	0	0	0	0	0	0	0	0	0	0
QNRB68	fluoroquinolone	0	0	0	0	0	0	0	0	0	0	0	0	0	0	0	0	0	0	0	0	0	0	0	0	0	0	0	0	0	0	0	0	0	0	0	0	0	0	0	0	0	0	0	0	0	0	0	0
VANHB	glycopeptide	0	0	0	0	0	0	0	0	0	0	0	0	0	0	0	0	0	0	0	0	0	0	0	0	0	0	0	0	0	0	0	0	0	1	0	0	0	0	0	0	0	0	0	0	0	0	1	0
NORA	multidrug	0	0	0	0	0	0	0	0	0	0	0	0	0	0	0	0	0	0	0	0	0	0	0	0	0	0	0	0	0	0	0	0	2	1	0	0	0	0	1	0	0	0	0	0	0	0	0	0
OPRZ	multidrug	0	0	0	0	0	0	0	0	0	0	0	0	0	0	0	0	0	0	0	0	0	0	0	0	0	0	0	0	0	0	0	1	1	0	0	0	0	0	1	0	0	0	0	0	0	0	0	0
RPSD_(RAMA_OR_SUD2)	unclassified	0	0	0	0	0	0	0	0	0	0	0	0	0	0	0	0	0	0	0	0	0	0	0	0	0	0	0	0	0	0	0	0	3	1	0	0	0	0	0	0	0	0	0	0	0	0	0	0
MDTA	multidrug	0	0	0	0	0	0	0	0	0	0	0	0	0	0	0	0	0	0	0	0	0	0	0	0	0	0	0	0	0	0	0	0	3	0	1	0	0	0	0	0	0	0	0	0	0	0	0	0
MEXG	multidrug	0	0	0	0	0	0	0	0	0	0	0	0	0	0	0	0	0	0	0	0	0	0	0	0	0	0	0	0	0	0	0	0	2	0	1	0	0	0	0	0	0	0	0	0	0	0	0	0
VIM	beta-lactam	0	0	0	0	0	0	0	0	0	0	0	0	0	0	0	0	0	0	0	0	0	0	0	0	0	0	0	0	0	0	0	0	1	0	0	0	0	0	0	0	0	0	0	0	0	0	1	0
GOB-1	beta-lactam	0	0	0	0	0	0	0	0	0	0	0	0	0	0	0	0	0	0	0	0	0	0	0	0	0	0	0	0	0	0	0	0	3	0	0	0	0	0	0	0	0	0	0	0	0	0	0	0
RHODOBACTER_SPHAEROIDES_AMPC_BETA-LACTAMASE	beta-lactam	0	0	0	0	0	0	0	0	0	0	0	0	0	0	0	0	0	0	0	0	0	0	0	0	0	0	0	0	0	0	0	0	2	0	1	0	0	0	0	1	0	0	0	0	0	0	0	0
ACT	beta-lactam	0	0	0	0	0	0	0	0	0	0	0	0	0	0	0	0	0	0	0	0	0	0	0	0	0	0	0	0	0	0	0	0	2	0	1	0	0	0	0	0	0	0	0	0	0	0	0	0
AAC(2')-I	aminoglycoside	0	0	0	0	0	0	0	0	0	0	0	0	0	0	0	0	0	0	0	0	0	0	0	0	0	0	0	0	0	0	0	0	0	1	0	0	0	0	1	0	0	0	0	0	1	0	0	0
MEXZ	multidrug	0	0	0	0	0	0	0	0	0	0	0	0	0	0	0	0	0	0	0	0	0	0	0	0	0	0	0	0	0	0	0	0	1	0	0	0	0	0	0	0	0	0	0	0	0	0	0	0
QNRB65	fluoroquinolone	0	0	0	0	0	0	0	0	0	0	0	0	0	0	0	0	0	0	0	0	0	0	0	0	0	0	0	0	0	0	0	0	0	0	0	0	0	0	0	0	0	0	0	0	0	0	0	0
QNRS3	fluoroquinolone	0	0	0	0	0	0	0	0	0	0	0	0	0	0	0	0	0	0	0	0	0	0	0	0	0	0	0	0	0	0	0	0	0	0	0	0	0	0	2	0	0	0	0	0	0	0	0	0
VANU	glycopeptide	0	0	0	0	0	0	0	0	0	0	0	0	0	0	0	0	0	0	0	0	0	0	0	3	0	0	0	0	0	0	0	0	0	0	0	0	0	0	0	0	0	0	0	0	0	0	0	0
BJP-1	beta-lactam	0	0	0	0	0	0	0	0	0	0	0	0	0	0	0	0	0	0	0	0	0	0	0	0	0	0	0	0	0	0	0	0	0	0	0	0	0	0	2	0	0	0	0	0	0	0	0	0
NPS-1	beta-lactam	0	0	0	0	0	0	0	0	0	0	0	0	0	0	0	0	0	0	0	0	0	0	0	0	0	0	0	0	0	0	0	0	2	1	0	0	0	0	0	0	0	0	0	0	0	0	0	0
PEDO-1	beta-lactam	0	0	0	0	0	0	0	0	0	0	0	0	0	0	0	0	0	0	0	0	0	0	0	0	0	0	0	0	0	0	0	0	1	0	0	0	0	0	0	0	0	0	0	0	0	0	0	0
AADK	aminoglycoside	0	0	0	0	0	0	0	0	0	0	0	0	0	0	0	0	0	0	0	0	0	0	0	0	0	0	0	0	0	0	0	0	2	0	0	0	0	0	0	0	0	0	0	0	0	0	0	0
AIM-1	beta-lactam	0	0	0	0	0	0	0	0	0	0	0	0	0	0	0	0	0	0	0	0	0	0	0	0	0	0	0	0	0	0	0	2	1	0	0	0	0	0	0	0	0	0	0	0	0	0	0	0
MARR	multidrug	0	0	0	0	0	0	0	0	0	0	0	0	0	0	0	0	0	0	0	0	0	0	0	0	0	0	0	0	0	0	0	0	3	0	0	0	0	0	0	0	0	0	0	0	0	0	0	0
SIM-1	beta-lactam	0	0	0	0	0	0	0	0	0	0	0	0	0	0	0	0	0	0	0	0	0	0	0	0	0	0	0	0	0	0	0	0	0	0	0	0	0	0	2	0	0	0	0	0	0	0	0	0
BLAR1	beta-lactam	0	0	0	0	0	0	0	0	0	0	0	0	0	0	0	0	0	0	0	0	0	0	0	0	0	0	0	0	0	0	0	0	1	1	0	1	0	0	0	0	0	0	0	0	0	0	0	0
MSI-1	beta-lactam	0	0	0	0	0	0	0	0	0	0	0	0	0	0	0	0	0	0	0	0	0	0	0	0	0	0	0	0	0	0	0	0	2	0	0	0	0	0	0	0	1	0	0	0	0	0	0	0
AXYX	multidrug	0	0	0	0	0	0	0	0	0	0	0	0	0	0	0	0	0	0	0	0	0	0	0	0	0	0	0	0	0	0	0	0	0	0	0	0	0	0	0	1	0	0	0	0	0	0	0	0
QACB	multidrug	0	0	0	0	0	0	0	0	0	0	0	0	0	0	0	0	0	0	0	0	0	0	0	0	0	0	0	0	0	0	0	0	2	0	1	0	0	0	0	0	0	0	0	0	0	0	0	0
APH(3')-IIB	aminoglycoside	0	0	0	0	0	0	0	0	0	0	0	0	0	0	0	0	0	0	0	0	0	0	0	0	0	0	0	0	0	0	0	0	0	0	0	0	0	0	0	0	0	0	0	0	0	0	0	0
FOSA7	fosfomycin	0	0	0	0	0	0	0	0	0	0	0	0	0	0	0	0	0	0	0	0	0	0	0	0	0	0	0	0	0	0	0	0	1	0	0	0	0	0	0	0	0	0	0	0	0	0	0	0
MFPA	fluoroquinolone	0	0	0	0	0	0	0	0	0	0	0	0	0	0	0	0	0	0	0	0	0	0	0	0	0	0	0	0	0	0	0	0	1	0	1	0	0	0	0	0	0	0	0	0	0	0	0	0
NDM	beta-lactam	0	0	0	0	0	0	0	0	0	0	0	0	0	0	0	0	0	0	0	0	0	0	0	0	0	0	0	0	0	0	0	0	2	0	0	0	0	0	0	0	0	0	0	0	0	0	0	0
PBP-2X	beta-lactam	0	0	0	0	0	0	0	0	0	0	0	0	0	0	0	0	0	0	0	0	0	0	0	0	0	2	0	0	0	0	0	0	1	0	0	0	0	0	0	0	0	0	0	0	0	0	0	0
ERME	MLS	0	0	0	0	0	0	0	0	0	0	0	0	0	0	0	0	0	0	0	0	1	2	0	0	0	0	0	0	0	0	0	0	0	0	0	0	0	0	0	0	0	0	0	0	0	0	0	0
NORB	fluoroquinolone	0	0	0	0	0	0	0	0	0	0	0	0	0	0	0	0	0	0	0	0	0	0	0	0	0	0	0	0	0	0	0	0	2	0	0	0	0	0	0	0	0	0	0	0	0	0	0	0
AAC(6')-IAA	aminoglycoside	0	0	0	0	0	0	0	0	0	0	0	0	0	0	0	0	0	0	0	0	0	0	0	0	0	0	0	0	0	0	0	1	1	0	1	0	0	0	0	0	0	0	0	0	0	0	0	0
DFRA17	diaminopyrimidine	0	0	0	0	0	0	0	0	0	0	0	0	0	0	0	0	0	0	0	0	0	0	0	0	0	0	0	0	0	0	0	0	0	0	0	0	0	0	1	0	0	0	0	0	0	0	0	0
VANYG1	glycopeptide	0	0	0	0	0	0	0	0	0	0	0	0	0	0	0	0	0	0	0	0	0	0	0	0	0	0	0	0	0	0	0	0	0	0	0	0	0	0	0	0	0	0	0	0	0	0	0	0
CATQ	phenicol	0	2	0	0	0	0	0	0	0	0	0	0	0	1	0	0	0	0	0	0	0	0	0	0	0	0	0	0	0	0	0	0	0	0	0	0	0	0	0	0	0	0	0	0	0	0	0	0
CHLORAMPHENICOL_AND_FLORFENICOL_EXPORTER	phenicol	0	0	0	0	0	0	0	0	0	0	0	0	0	0	0	0	0	0	0	0	0	0	0	0	0	0	0	0	0	0	0	0	0	0	0	0	0	0	0	0	0	0	0	0	0	0	0	1
PDC	beta-lactam	0	0	0	0	0	0	0	0	0	0	0	0	0	0	0	0	0	0	0	0	0	0	0	0	0	0	0	0	0	0	0	0	0	0	0	0	0	0	0	0	0	0	0	0	0	0	0	0
QNRB44	fluoroquinolone	0	0	0	0	0	0	0	0	0	0	0	0	0	0	0	0	0	0	0	0	0	0	0	0	0	0	0	0	0	0	0	0	0	0	0	0	0	0	0	0	0	0	0	0	0	0	0	0
TETV	tetracycline	0	0	0	0	0	0	0	0	0	0	0	0	0	0	0	0	0	0	0	0	0	0	0	0	0	0	0	0	0	0	0	0	1	0	0	0	0	0	1	0	0	0	0	0	0	0	0	0
DFRA14	diaminopyrimidine	0	0	0	0	0	0	0	0	0	0	0	0	0	0	0	0	0	0	0	0	0	0	0	0	0	0	0	0	0	0	0	0	0	0	1	0	0	0	1	0	0	0	0	0	0	0	0	0
MVAT	multidrug	0	0	0	0	0	0	0	0	0	0	0	0	0	0	0	0	0	0	0	0	0	0	0	0	0	0	0	0	0	0	0	0	0	0	0	0	0	0	0	0	0	0	0	0	0	0	0	0
APH(4)-I	aminoglycoside	0	0	0	0	0	0	0	0	0	0	0	0	0	0	0	0	0	0	0	0	0	0	0	0	0	0	0	0	0	0	0	0	0	0	1	0	0	0	0	0	0	0	0	0	0	0	1	0
VANTRL	glycopeptide	0	0	0	0	0	0	0	0	0	0	0	0	0	0	0	0	0	0	0	0	0	0	0	0	0	0	0	0	0	0	0	0	0	1	0	0	0	0	0	0	0	0	0	0	0	0	0	0
SPG-1	beta-lactam	0	0	0	0	0	0	0	0	0	0	0	0	0	0	0	0	0	0	0	0	0	0	0	0	0	0	0	0	0	0	0	1	1	0	0	0	0	0	0	0	0	0	0	0	0	0	0	0
DFRA15	diaminopyrimidine	0	0	0	0	0	0	0	0	0	0	0	0	0	0	0	0	0	0	0	0	0	0	0	0	0	0	0	0	0	0	0	0	0	0	1	0	0	0	0	0	0	0	0	0	0	0	0	0
VANXI	glycopeptide	0	0	0	0	0	0	0	0	0	0	0	0	0	0	0	0	0	0	0	0	0	0	0	0	0	0	0	0	0	0	0	0	1	0	0	0	0	0	0	0	0	0	0	0	0	0	1	0
TET31	tetracycline	0	0	0	0	0	0	0	0	0	0	0	0	0	0	0	0	0	0	0	0	0	0	0	0	0	0	0	0	0	0	0	0	0	0	0	0	0	0	1	0	0	0	0	0	0	0	1	0
TET(59)	tetracycline	0	0	0	0	0	0	0	0	0	0	0	0	0	0	0	0	0	0	0	0	0	0	0	0	0	0	0	0	0	0	0	0	2	0	0	0	0	0	0	0	0	0	0	0	0	0	0	0
MECB	beta-lactam	0	0	0	0	0	0	0	0	0	0	0	0	0	0	0	0	0	0	0	0	0	0	0	0	0	0	0	0	0	0	0	0	1	0	0	0	0	0	0	0	0	0	0	0	0	0	0	0
CLOSTRIDIUM_PERFRINGENS_MPRF	peptide	0	0	0	0	0	0	0	0	0	0	0	0	0	0	0	0	0	0	0	0	0	0	0	0	1	0	0	0	0	0	0	0	1	0	0	0	0	0	0	0	0	0	0	0	0	0	0	0
DFRA25	diaminopyrimidine	0	0	0	0	0	0	0	0	0	0	0	0	0	0	0	0	0	0	0	0	0	0	0	0	0	0	0	0	0	0	0	0	0	0	1	0	0	0	0	0	0	0	0	0	0	0	0	0
FOSB	fosfomycin	0	0	0	0	0	0	0	0	0	0	0	0	0	0	0	0	0	0	0	0	0	0	0	0	0	0	0	0	0	0	0	0	1	0	0	0	0	0	0	0	0	0	0	0	0	0	0	0
GIM-2	beta-lactam	0	0	0	0	0	0	0	0	0	0	0	0	0	0	0	0	0	0	0	0	0	0	0	0	0	0	0	0	0	0	0	0	0	0	0	0	0	0	2	0	0	0	0	0	0	0	0	0
RM3	beta-lactam	0	0	0	0	0	0	0	0	0	0	0	0	0	0	0	0	0	0	0	0	0	0	0	0	0	0	0	0	0	0	0	0	0	1	0	0	0	0	0	0	0	0	0	0	0	0	0	0
VGBB	MLS	0	0	0	0	0	0	0	0	0	0	0	0	0	0	0	0	0	0	0	0	0	0	0	0	0	0	0	0	0	0	0	0	1	0	0	0	0	0	0	0	0	0	0	0	0	0	0	0
CATA	phenicol	0	0	0	0	0	0	0	0	0	0	0	0	0	0	0	0	0	0	0	0	0	0	0	0	0	1	0	0	0	0	0	0	0	0	0	0	0	0	0	0	0	0	0	0	0	0	0	0
DFRA5	diaminopyrimidine	0	0	0	0	0	0	0	0	0	0	0	0	0	0	0	0	0	0	0	0	0	0	0	0	0	0	0	0	0	0	0	0	0	0	0	0	0	0	1	0	0	0	0	0	0	0	0	1
ERM(31)	MLS	0	0	0	0	0	0	0	0	0	0	0	0	0	0	0	0	0	0	0	0	0	0	0	0	0	0	0	0	0	0	0	0	1	0	0	0	0	0	0	0	0	0	0	0	0	0	0	0
ERM(36)	MLS	0	0	0	0	0	0	0	0	0	0	0	0	0	0	0	0	0	0	0	0	0	0	0	0	0	0	0	0	0	0	0	0	2	0	0	0	0	0	0	0	0	0	0	0	0	0	0	0
LNUC	MLS	0	0	0	0	0	0	0	0	0	0	0	0	0	0	0	0	0	0	0	0	0	0	0	0	0	0	0	0	0	0	0	0	2	0	0	0	0	0	0	0	0	0	0	0	0	0	0	0
OLEI	MLS	0	0	0	0	0	0	0	0	0	0	0	0	0	0	0	0	0	0	0	0	0	0	0	0	0	0	0	0	0	0	0	0	0	0	0	0	0	0	0	0	0	0	0	0	0	0	2	0
ARR-5	rifamycin	0	0	0	0	0	0	0	0	0	0	0	0	0	0	0	0	0	0	0	0	0	0	0	0	0	1	0	0	0	0	0	0	0	0	0	0	0	0	0	0	0	0	0	0	0	0	0	0
CMEC	multidrug	0	0	0	0	0	0	0	0	0	0	0	0	0	0	0	0	0	0	0	0	0	0	0	0	0	0	0	0	0	0	0	0	2	0	0	0	0	0	0	0	0	0	0	0	0	0	0	0
FOSA6	fosfomycin	0	0	0	0	0	0	0	0	0	0	0	0	0	0	0	0	0	0	0	0	0	0	0	0	0	0	0	0	0	0	0	0	1	0	0	0	0	0	0	0	0	0	0	0	0	0	0	0
APH(3''')-III	aminoglycoside	0	0	0	0	0	0	0	0	0	0	0	0	0	0	0	0	0	0	0	0	0	0	0	0	0	0	0	0	0	0	0	0	2	0	0	0	0	0	0	0	0	0	0	0	0	0	0	0
CATS	phenicol	0	0	0	0	0	0	0	0	0	0	0	0	0	0	0	0	0	0	0	0	0	0	0	0	0	0	0	0	0	0	0	0	0	0	0	0	0	0	0	0	0	0	0	0	0	0	0	1
CRP	multidrug	0	0	0	0	0	0	0	0	0	0	0	0	0	0	0	0	0	0	0	0	0	0	0	0	2	0	0	0	0	0	0	0	0	0	0	0	0	0	0	0	0	0	0	0	0	0	0	0
ERM(37)	MLS	0	0	0	0	0	0	0	0	0	0	0	0	0	0	0	0	0	0	0	0	0	0	0	0	0	0	0	0	0	0	0	0	1	0	0	0	0	0	0	0	0	0	0	0	0	0	0	0
ERM(41)	MLS	0	0	0	0	0	0	0	0	0	0	0	0	0	0	0	0	0	0	0	0	0	0	0	0	0	0	0	0	0	0	0	0	1	0	0	0	0	0	0	0	0	0	0	0	0	0	0	0
ERMG	MLS	0	0	0	0	0	0	0	0	0	0	0	0	0	0	0	0	0	0	0	0	0	0	0	0	0	0	0	0	0	0	0	0	0	1	0	0	0	1	0	0	0	0	0	0	0	0	0	0
FONA-6	beta-lactam	0	0	0	0	0	0	0	0	0	0	0	0	0	0	0	0	0	0	0	0	0	0	0	0	0	0	0	0	0	0	0	0	1	0	0	0	0	0	0	0	0	0	0	0	0	0	0	0
GES	beta-lactam	0	0	0	0	0	0	0	0	0	0	0	0	0	0	0	0	0	0	0	0	0	0	0	0	0	0	0	0	0	0	0	0	0	0	0	0	0	0	0	0	0	0	1	0	0	0	0	0
MDTP	multidrug	0	0	0	0	0	0	0	0	0	0	0	0	0	0	0	0	0	0	0	0	0	0	0	0	0	0	0	0	0	0	0	0	2	0	0	0	0	0	0	0	0	0	0	0	0	0	0	0
MECI	beta-lactam	0	0	0	0	0	0	0	0	0	0	0	0	0	0	0	0	0	0	0	0	0	0	0	0	0	0	0	0	0	0	0	0	0	0	0	0	0	0	0	0	0	0	0	0	0	0	2	0
MEXR	multidrug	0	0	0	0	0	0	0	0	0	0	0	0	0	0	0	0	0	0	0	0	0	0	0	0	0	0	0	0	0	0	0	0	0	0	0	0	0	0	0	0	0	0	0	0	0	0	0	0
MUS-2	beta-lactam	0	0	0	0	0	0	0	0	0	0	0	0	0	0	0	0	0	0	0	0	0	0	0	0	0	0	0	0	0	0	0	0	0	0	0	0	0	0	0	0	0	0	0	0	0	0	0	0
QNRA4	fluoroquinolone	0	0	0	0	0	0	0	0	0	0	0	0	0	0	0	0	0	0	0	0	0	0	0	0	0	0	0	0	0	0	0	0	0	0	0	0	0	0	0	0	0	0	0	0	0	0	0	0
QNRB45	fluoroquinolone	0	0	0	0	0	0	0	0	0	0	0	0	0	0	0	0	0	0	0	0	0	0	0	0	0	0	0	0	0	0	0	0	0	0	0	0	0	0	0	0	0	0	0	0	0	0	0	0
QNRB74	fluoroquinolone	0	0	0	0	0	0	0	0	0	0	0	0	0	0	0	0	0	0	0	0	0	0	0	0	0	0	0	0	0	0	0	0	0	0	0	0	0	0	0	0	0	0	0	0	0	0	0	0
QNRS9	fluoroquinolone	0	0	0	0	0	0	0	0	0	0	0	0	0	0	0	0	0	0	0	0	0	0	0	0	0	0	0	0	0	0	0	0	0	0	0	0	0	0	2	0	0	0	0	0	0	0	0	0
R39	beta-lactam	0	0	0	0	0	0	0	0	0	0	0	0	0	0	0	0	0	0	0	0	0	0	0	0	0	0	0	0	0	0	0	0	0	2	0	0	0	0	0	0	0	0	0	0	0	0	0	0
RSA-1	beta-lactam	0	0	0	0	0	0	0	0	0	0	0	0	0	0	0	0	0	0	0	0	0	0	0	0	0	0	0	0	0	0	0	0	0	0	0	0	0	0	0	0	0	0	0	0	0	0	0	0
VANW	glycopeptide	0	0	0	0	0	0	0	0	0	0	0	0	0	0	0	0	0	0	0	0	0	0	0	0	0	0	0	0	0	0	0	0	0	0	0	0	0	0	0	0	0	0	0	0	0	0	1	0
ADP-RIBOSYLATING_TRANSFERASE_ARR	rifamycin	0	0	0	0	0	0	0	0	0	0	0	0	0	0	0	0	0	0	0	0	0	0	0	0	0	0	0	0	0	0	0	0	1	0	0	0	0	0	0	0	0	0	0	0	0	0	0	0
BACTERIAL_REGULATORY_PROTEIN_LUXR	unclassified	0	0	0	0	0	0	0	0	0	0	0	0	0	0	0	0	0	1	0	0	0	0	0	0	0	0	0	0	0	0	0	0	0	0	0	0	0	0	0	0	0	0	0	0	0	0	0	0
TLA-1	beta-lactam	0	0	0	0	0	0	0	0	0	0	0	0	0	0	0	0	0	0	0	0	0	0	0	0	0	0	0	0	0	0	0	0	0	0	0	0	0	0	0	0	0	0	0	0	0	0	0	0
LNUD	MLS	0	0	0	0	0	0	0	0	0	0	0	0	0	0	0	0	0	0	0	0	0	0	0	0	0	0	0	0	0	0	0	0	0	0	1	0	0	0	0	0	0	0	0	0	0	0	0	0
MTRE	multidrug	0	0	0	0	1	0	0	0	0	0	0	0	0	0	0	0	0	0	0	0	0	0	0	0	0	0	0	0	0	0	0	0	0	0	0	0	0	0	0	0	0	0	0	0	0	0	0	0
BCRC	bacitracin	0	0	0	0	0	0	0	0	0	0	0	0	0	0	0	0	0	0	0	0	0	0	0	0	0	0	0	0	0	0	0	0	0	0	0	0	0	0	1	0	0	0	0	0	0	0	0	0
RMTB	aminoglycoside	0	0	0	0	0	0	0	0	0	0	0	0	0	0	0	0	0	0	0	0	0	0	0	0	0	0	0	0	0	0	0	0	1	0	0	0	0	0	0	0	0	0	0	0	0	0	0	0
APH(3'')-IV	aminoglycoside	0	0	0	0	0	0	0	0	0	0	0	0	0	0	0	0	0	0	0	0	0	0	0	0	0	0	0	0	0	0	0	1	0	0	0	0	0	0	0	0	0	0	0	0	0	0	0	0
ERMU	MLS	0	0	0	0	0	0	0	0	0	0	0	0	0	0	0	0	0	0	0	0	0	0	0	0	0	0	0	0	0	0	0	0	0	0	1	0	0	0	0	0	0	0	0	0	0	0	0	0
SPM-1	beta-lactam	0	0	0	0	0	0	0	0	0	0	0	0	0	0	0	0	0	0	0	0	0	0	0	0	0	0	0	0	0	0	0	0	1	0	0	0	0	0	0	0	0	0	0	0	0	0	0	0
STREPTOMYCIN_RESISTANCE_PROTEIN	aminoglycoside	0	0	0	0	0	0	0	0	0	0	0	0	0	0	0	0	0	0	0	0	0	0	0	0	0	0	0	0	0	0	0	0	1	0	0	0	0	0	0	0	0	0	0	0	0	0	0	0
TLA-3	beta-lactam	0	0	0	0	0	0	0	0	0	0	0	0	0	0	0	0	0	0	0	0	0	0	0	0	0	0	0	0	0	0	0	0	0	1	0	0	0	0	0	0	0	0	0	0	0	0	0	0
AAD(9)	aminoglycoside	0	0	0	0	0	0	0	0	0	0	0	0	0	0	0	0	0	0	0	0	0	0	0	0	0	0	0	0	0	0	0	0	0	0	0	0	0	0	0	0	0	0	0	0	0	0	0	0
MDTH	multidrug	0	0	0	0	0	0	0	0	0	0	0	0	0	0	0	0	0	0	0	0	0	0	0	0	0	0	0	0	0	0	0	0	0	0	0	0	0	0	0	0	0	0	0	0	0	0	0	0
MGTA	MLS	0	0	0	0	0	0	0	0	0	0	0	0	0	0	0	0	0	0	0	0	0	0	0	0	0	0	0	0	0	0	0	0	1	0	0	0	0	0	0	0	0	0	0	0	0	0	0	0
RSA-2	beta-lactam	0	0	0	0	0	0	0	0	0	0	0	0	0	0	0	0	0	0	0	0	0	0	0	0	0	0	0	0	0	0	0	0	1	0	0	0	0	0	0	0	0	0	0	0	0	0	0	0
AAC(3)-IX	aminoglycoside	0	0	0	0	0	0	0	0	0	0	0	0	0	0	0	0	0	0	0	0	1	0	0	0	0	0	0	0	0	0	0	0	0	0	0	0	0	0	0	0	0	0	0	0	0	0	0	0
APH(3')-V	aminoglycoside	0	0	0	0	0	0	0	0	0	0	0	0	0	0	0	0	0	0	0	0	0	0	0	0	0	0	0	0	0	0	0	0	1	0	0	0	0	0	0	0	0	0	0	0	0	0	0	0
ERM(TR)	MLS	0	0	0	0	0	0	0	0	0	0	0	0	0	0	0	0	0	0	0	0	0	0	0	0	0	0	0	0	0	0	0	0	1	0	0	0	0	0	0	0	0	0	0	0	0	0	0	0
ERMH	MLS	0	0	0	0	0	0	0	0	0	0	0	0	0	0	0	0	0	0	0	0	0	0	0	0	0	0	0	0	0	0	0	0	1	0	0	0	0	0	0	0	0	0	0	0	0	0	0	0
FOSK	fosfomycin	0	0	0	0	0	0	0	0	0	0	0	0	0	0	0	0	0	0	0	0	0	0	0	0	0	0	0	0	0	0	0	0	0	0	0	0	0	0	0	1	0	0	0	0	0	0	0	0
MPHD	MLS	0	0	0	0	0	0	0	0	0	0	0	0	0	0	0	0	0	0	0	0	0	0	0	0	0	0	0	0	0	0	0	0	0	0	0	0	0	0	0	0	0	0	0	0	0	0	0	0
OXY	beta-lactam	0	0	0	0	0	0	0	0	0	0	0	0	0	0	0	0	0	0	0	0	0	0	0	0	0	0	0	0	0	0	0	0	0	0	0	0	0	0	0	0	0	0	0	0	0	0	1	0
RMTD	aminoglycoside	0	0	0	0	0	0	0	0	0	0	0	0	0	0	0	0	0	0	0	0	0	0	0	0	0	0	0	0	0	0	0	0	1	0	0	0	0	0	0	0	0	0	0	0	0	0	0	0
APH(3')-IIA	aminoglycoside	0	0	0	0	0	0	0	0	0	0	0	0	0	0	0	0	0	0	0	0	0	0	0	0	0	0	0	0	0	0	0	0	0	0	0	1	0	0	0	0	0	0	0	0	0	0	0	0
BMR	multidrug	0	0	0	0	0	0	0	0	0	0	0	0	0	0	0	0	0	0	0	0	0	0	0	0	0	0	0	0	0	0	0	0	1	0	0	0	0	0	0	0	0	0	0	0	0	0	0	0
BUT-1	beta-lactam	0	0	0	0	0	0	0	0	0	0	0	0	0	0	0	0	0	0	0	0	0	0	0	0	0	0	0	0	0	0	0	0	1	0	0	0	0	0	0	0	0	0	0	0	0	0	0	0
DFRB1	diaminopyrimidine	0	0	0	0	0	0	0	0	0	0	0	0	0	0	0	0	0	0	0	0	0	0	0	0	0	0	0	0	0	0	0	0	0	0	0	0	0	0	0	0	0	0	0	0	0	0	0	0
DFRB6	diaminopyrimidine	0	0	0	0	0	0	0	0	0	0	0	0	0	0	0	0	0	0	0	0	0	0	0	0	0	0	0	0	0	0	0	0	1	0	0	0	0	0	0	0	0	0	0	0	0	0	0	0
DNA-BINDING_TRANSCRIPTIONAL_REGULATOR_GADX	unclassified	0	0	0	0	0	0	0	0	0	0	0	0	0	0	0	0	0	0	0	0	0	0	0	0	0	0	0	0	0	0	0	0	0	0	0	0	0	0	0	0	0	0	0	0	0	0	0	0
FMTC	beta-lactam	0	0	0	0	0	0	0	0	0	0	0	0	0	0	0	0	0	0	0	0	0	0	0	0	0	0	0	0	0	0	0	0	0	0	1	0	0	0	0	0	0	0	0	0	0	0	0	0
LMRP	MLS	0	0	0	0	0	0	0	0	0	0	0	0	0	0	0	0	0	0	0	0	0	0	0	0	0	0	0	0	0	0	0	0	0	0	0	0	0	0	0	0	0	0	0	0	0	0	0	0
MPHC	MLS	0	0	0	0	0	0	0	0	0	0	0	0	0	0	0	0	0	0	0	0	0	0	0	0	0	0	0	0	0	0	0	0	0	0	0	0	0	0	0	0	0	0	0	0	0	0	0	0
MRX	MLS	0	0	0	0	0	0	0	0	0	0	0	0	0	0	0	0	0	0	0	0	0	0	0	0	0	0	0	0	0	0	0	0	0	0	0	0	0	0	0	0	0	0	0	0	0	0	0	0
OLED	MLS	0	0	0	0	0	0	0	0	0	0	0	0	0	0	0	0	0	0	0	0	0	0	0	0	0	0	0	0	0	0	0	0	0	1	0	0	0	0	0	0	0	0	0	0	0	0	0	0
OMP36	multidrug	0	0	0	0	0	0	0	0	0	0	0	0	0	0	0	0	0	0	0	0	0	0	0	0	0	1	0	0	0	0	0	0	0	0	0	0	0	0	0	0	0	0	0	0	0	0	0	0
QNRA5	fluoroquinolone	0	0	0	0	0	0	0	0	0	0	0	0	0	0	0	0	0	0	0	0	0	0	0	0	0	0	0	0	0	0	0	0	0	0	0	0	0	0	0	0	0	0	0	0	0	0	0	0
QNRA7	fluoroquinolone	0	0	0	0	0	0	0	0	0	0	0	0	0	0	0	0	0	0	0	0	0	0	0	0	0	0	0	0	0	0	0	0	0	0	0	0	0	0	0	0	0	0	0	0	0	0	0	0
QNRB27	fluoroquinolone	0	0	0	0	0	0	0	0	0	0	0	0	0	0	0	0	0	0	0	0	0	0	0	0	0	0	0	0	0	0	0	0	0	0	0	0	0	0	0	0	0	0	0	0	0	0	0	0
QNRB72	fluoroquinolone	0	0	0	0	0	0	0	0	0	0	0	0	0	0	0	0	0	0	0	0	0	0	0	0	0	0	0	0	0	0	0	0	0	0	0	0	0	0	0	0	0	0	0	0	0	0	0	0
QNRD1	fluoroquinolone	0	0	0	0	0	0	0	0	0	0	0	0	0	0	0	0	0	0	0	0	0	0	0	0	0	0	0	0	0	0	0	0	0	0	0	0	0	1	0	0	0	0	0	0	0	0	0	0
SPCN	aminoglycoside	0	0	0	0	0	0	0	0	0	0	0	0	0	0	0	0	0	0	0	0	0	0	0	0	0	0	0	0	0	0	0	0	1	0	0	0	0	0	0	0	0	0	0	0	0	0	0	0
TETU	tetracycline	0	0	0	0	0	0	0	0	0	0	0	0	0	0	0	0	0	0	0	0	0	0	0	0	0	1	0	0	0	0	0	0	0	0	0	0	0	0	0	0	0	0	0	0	0	0	0	0
TRIB	triclosan	0	0	0	0	0	0	0	0	0	0	0	0	0	0	0	0	0	0	0	0	0	0	0	0	0	0	0	0	0	0	0	0	0	0	0	0	0	0	0	0	0	0	0	0	0	0	0	0
VANZ	glycopeptide	0	0	0	0	0	0	0	0	0	0	0	0	0	0	0	0	0	0	0	0	0	0	0	0	0	0	0	0	0	0	0	0	0	0	0	0	0	0	0	0	0	0	0	0	0	0	0	0
																																	12155
																																	#REF!
[truncated: 46 more columns]
