# Supplementary material for: Trophic level and proteobacteria abundance drive antibiotic resistance levels in fish from coastal New England
Source: Anim Microbiome. 2023 Mar 6;5:16. doi: 10.1186/s42523-023-00236-w (PMC9990352; doi:10.1186/s42523-023-00236-w)
Supplement: Supplementary file 5 — Additional file 5. Table S4. Counts table of chondroitin associated CAZymes (PL8, PL8_2, and GH88) identified in the metagenomically assembled genomes. [file 42523_2023_236_MOESM5_ESM.xlsx]

## Sheet: Sheet1
# bin	bk1.butterfish_bin.1.fa	bk2.butterfish_bin.2.fa	bk3.butterfish_bin.4.fa	bk4.butterfish_bin.5.fa	bk5.butterfish_bin.6.fa	bk6.butterfish_bin.7.fa	bk7.butterfish_bin.8.fa	bk8.butterfish_bin.9.fa	bk9.scup_bin.1.fa	bk10.scup_bin.2.fa	bk11.scup_bin.3.fa	bk12.scup_bin.4.fa	bk13.scup_bin.5.fa	bk14.scup_bin.6.fa	bk15.scup_bin.7.fa	bk16.scup_bin.8.fa	bk17.scup_bin.9.fa	bk18.scup_bin.10.fa	bk19.scup_bin.11.fa	bk20.scup_bin.12.fa	bk21.scup_bin.13.fa	bk22.scup_bin.14.fa	bk23.scup_bin.15.fa	bk24.scup_bin.16.fa	bk25.scup_bin.17.fa	bk26.scup_bin.18.fa	bk27.scup_bin.19.fa	bk28.scup_bin.20.fa	bk29.scup_bin.21.fa	bk30.scup_bin.22.fa	bk31.scup_bin.23.fa	bk32.scup_bin.24.fa	bk33.scup_bin.25.fa	bk34.scup_bin.26.fa	bk35.scup_bin.28.fa	bk36.scup_bin.29.fa	bk37.scup_bin.30.fa	bk38.scup_bin.31.fa	bk39.scup_bin.32.fa	bk40.sflounder_bin.1.fa	bk41.sflounder_bin.2.fa	bk42.sflounder_bin.3.fa	bk43.sflounder_bin.4.fa	bk44.sflounder_bin.5.fa	bk45.sflounder_bin.6.fa	bk46.sflounder_bin.7.fa	bk47.sflounder_bin.8.fa	bk48.sflounder_bin.9.fa	bk49.sflounder_bin.10.fa
classification	taxid assigned	taxid assigned	taxid assigned	taxid assigned	taxid assigned	taxid assigned	taxid assigned	taxid assigned	taxid assigned	taxid assigned	taxid assigned	taxid assigned	taxid assigned	taxid assigned	taxid assigned	taxid assigned	taxid assigned	taxid assigned	taxid assigned	taxid assigned	taxid assigned	taxid assigned	taxid assigned	taxid assigned	taxid assigned	taxid assigned	taxid assigned	taxid assigned	taxid assigned	taxid assigned	taxid assigned	taxid assigned	taxid assigned	taxid assigned	taxid assigned	taxid assigned	taxid assigned	taxid assigned	taxid assigned	taxid assigned	taxid assigned	taxid assigned	taxid assigned	taxid assigned	taxid assigned	taxid assigned	taxid assigned	taxid assigned	taxid assigned
reason	based on 1104/1343 ORFs	based on 2685/2820 ORFs	based on 1122/1320 ORFs	based on 1430/1472 ORFs	based on 2120/2234 ORFs	based on 676/1247 ORFs	based on 2155/2411 ORFs	based on 1333/1516 ORFs	based on 4450/4727 ORFs	based on 3784/3963 ORFs	based on 1726/1867 ORFs	based on 2243/2400 ORFs	based on 3433/3542 ORFs	based on 3824/4012 ORFs	based on 3604/3675 ORFs	based on 2284/2522 ORFs	based on 2474/2562 ORFs	based on 3274/3488 ORFs	based on 2306/2576 ORFs	based on 4033/4274 ORFs	based on 2152/2191 ORFs	based on 1780/1877 ORFs	based on 814/1011 ORFs	based on 1678/1785 ORFs	based on 3839/4109 ORFs	based on 3551/3911 ORFs	based on 2310/2485 ORFs	based on 1978/2089 ORFs	based on 3049/3099 ORFs	based on 3631/3720 ORFs	based on 471/551 ORFs	based on 1352/1475 ORFs	based on 2100/2196 ORFs	based on 1448/1492 ORFs	based on 2411/2451 ORFs	based on 2342/2463 ORFs	based on 3912/4203 ORFs	based on 1920/1961 ORFs	based on 1990/2275 ORFs	based on 2126/2243 ORFs	based on 548/704 ORFs	based on 1042/1110 ORFs	based on 3037/3120 ORFs	based on 2728/3066 ORFs	based on 2113/2150 ORFs	based on 1688/1868 ORFs	based on 516/677 ORFs	based on 370/564 ORFs	based on 905/1085 ORFs
lineage	1;131567;2;203691;203692;136	1;131567;2;1783257;203682;203683;573133;2052181	1;131567;2;1224;68525;28221;213115	1;131567;2;1224;1236;135623;641	1;131567;2;1783257;203682;203683;112;126;69476;2026779	1;131567;2;1783272;544448;31969;2085;2092	1;131567;2;1224;1236;72273;34064;262	1;131567;2;1783272;201174;1497346;1948762;2026888*	1;131567;2;1224	1;131567;2;1224;28211;204455;31989	1;131567;2;1224;1236;135619;2066474;2066475;1960125*	1;131567;2;1783272;201174	1;131567;2;1224;1236	1;131567;2;1224;68525;28221;213118;213121;51194;2630780;2053546	1;131567;2;1224;1236;135623;641;188143;188144	1;131567;2;1224;28211;356;45401;81	1;131567;2;1783257;203682;203683;112;126;69476	1;131567;2;1224;28211;356	1;131567;2;1783257;203682	1;131567;2;1224;28211	1;131567;2;1224;28211;204455;31989;58840	1;131567;2;1224;1236;135623;641;511678	1;131567;2;203691;203692;136	1;131567;2;1224;1236	1;131567;2;1224;28211;204441;41295	1;131567;2;1224;1236;135619;2066474;305899;305900	1;131567;2;1783257;203682;203683;573133;2052181	1;131567;2;1224;1236;33811;1913989	1;131567;2;1224;28211;204455;31989;1658781	1;131567;2;1224;1236;135622;267890;22	1;131567;2;1783272	1;131567;2;1224;1236;135623;641	1;131567;2;1224;1236;33811;1913989	1;131567;2;1224;1236;135622;267891;58050*	1;131567;2;1224;28211;356;119042;1484898;2617503;1965321	1;131567;2;1783272;201174;1760	1;131567;2;1783272;201174	1;131567;2;1783272;1798711;1117;1890424	1;131567;2;1224;28211	1;131567;2;1224;1236;135623;641;657	1;131567;2;1783272;544448;31969;2085;2092	1;131567;2;1224;1236;135623;641	1;131567;2;1224;1236;135623;641;188143;188144	1;131567;2;32066;203490;203491;203492;180162	1;131567;2;1224;1236;135623;641	1;131567;2;203691;203692;1643686;143786*;29521*	1;131567;2;1783272;544448;31969;2085;2092	1;131567;2;1783272;544448;31969;2085;2092	1;131567;2;1783272;1239;186801;186802;31979;1485;1805472
lineage scores	1.00;0.99;0.96;0.62;0.45;0.43	1.00;1.00;1.00;0.93;0.92;0.85;0.80;0.80	1.00;0.99;0.95;0.63;0.57;0.57;0.36	1.00;1.00;0.99;0.99;0.99;0.96;0.85	1.00;1.00;0.99;0.95;0.94;0.81;0.77;0.77;0.77;0.74	1.00;0.81;0.68;0.48;0.40;0.40;0.34;0.33	1.00;0.83;0.82;0.79;0.75;0.73;0.71;0.45	1.00;1.00;1.00;0.87;0.86;0.78;0.77;0.77	1.00;0.97;0.89;0.57	1.00;1.00;1.00;0.97;0.93;0.82;0.73	1.00;0.99;0.99;0.97;0.93;0.82;0.44;0.37;0.37	1.00;1.00;0.99;0.60;0.51	1.00;1.00;0.99;0.93;0.74	1.00;1.00;0.99;0.95;0.92;0.92;0.89;0.78;0.45;0.44;0.43	1.00;1.00;1.00;1.00;0.99;0.98;0.98;0.88;0.50	1.00;1.00;0.99;0.92;0.78;0.68;0.61;0.56	1.00;1.00;0.99;0.93;0.91;0.42;0.40;0.40;0.40	1.00;1.00;0.97;0.82;0.70;0.37	1.00;1.00;0.99;0.73;0.68	1.00;1.00;0.99;0.79;0.63	1.00;1.00;1.00;1.00;1.00;0.98;0.97;0.73	1.00;1.00;0.99;0.99;0.99;0.96;0.94;0.47	1.00;0.98;0.95;0.57;0.43;0.39	1.00;1.00;0.99;0.98;0.97	1.00;0.99;0.98;0.91;0.73;0.47;0.39	1.00;1.00;0.97;0.96;0.94;0.91;0.90;0.90;0.38	1.00;1.00;1.00;0.93;0.92;0.85;0.80;0.80	1.00;1.00;0.99;0.93;0.89;0.83;0.83	1.00;1.00;1.00;1.00;0.99;0.98;0.96;0.89	1.00;1.00;1.00;0.99;0.99;0.93;0.93;0.92	1.00;0.98;0.93;0.32	1.00;0.99;0.98;0.96;0.94;0.72;0.33	1.00;1.00;0.96;0.79;0.72;0.42;0.41	1.00;1.00;1.00;0.99;0.98;0.83;0.79;0.79	1.00;1.00;1.00;0.98;0.97;0.95;0.94;0.93;0.35;0.35	1.00;1.00;0.99;0.77;0.74;0.66	1.00;1.00;0.98;0.61;0.57	1.00;1.00;0.99;0.95;0.83;0.83;0.83	1.00;1.00;0.98;0.75;0.55	1.00;1.00;0.98;0.96;0.94;0.75;0.63;0.32	1.00;0.98;0.94;0.86;0.81;0.81;0.79;0.78	1.00;1.00;1.00;0.98;0.98;0.91;0.83	1.00;1.00;1.00;0.99;0.99;0.98;0.98;0.84;0.66	1.00;1.00;1.00;0.88;0.88;0.88;0.87;0.76	1.00;1.00;1.00;1.00;0.99;0.95;0.88	1.00;1.00;0.99;0.77;0.75;0.74;0.74;0.74	1.00;0.98;0.95;0.87;0.84;0.83;0.80;0.79	1.00;0.98;0.96;0.76;0.68;0.61;0.59;0.59	1.00;0.98;0.97;0.90;0.89;0.86;0.86;0.78;0.75;0.41
superkingdom	Bacteria	Bacteria	Bacteria	Bacteria	Bacteria	Bacteria	Bacteria	Bacteria	Bacteria	Bacteria	Bacteria	Bacteria	Bacteria	Bacteria	Bacteria	Bacteria	Bacteria	Bacteria	Bacteria	Bacteria	Bacteria	Bacteria	Bacteria	Bacteria	Bacteria	Bacteria	Bacteria	Bacteria	Bacteria	Bacteria	Bacteria	Bacteria	Bacteria	Bacteria	Bacteria	Bacteria	Bacteria	Bacteria	Bacteria	Bacteria	Bacteria	Bacteria	Bacteria	Bacteria	Bacteria	Bacteria	Bacteria	Bacteria	Bacteria
phylum	Spirochaetes	Planctomycetes	Proteobacteria	Proteobacteria	Planctomycetes	Tenericutes	Proteobacteria	Actinobacteria	Proteobacteria	Proteobacteria	Proteobacteria	Actinobacteria	Proteobacteria	Proteobacteria	Proteobacteria	Proteobacteria	Planctomycetes	Proteobacteria	Planctomycetes	Proteobacteria	Proteobacteria	Proteobacteria	Spirochaetes	Proteobacteria	Proteobacteria	Proteobacteria	Planctomycetes	Proteobacteria	Proteobacteria	Proteobacteria	no support	Proteobacteria	Proteobacteria	Proteobacteria	Proteobacteria	Actinobacteria	Actinobacteria	Cyanobacteria	Proteobacteria	Proteobacteria	Tenericutes	Proteobacteria	Proteobacteria	Fusobacteria	Proteobacteria	Spirochaetes	Tenericutes	Tenericutes	Firmicutes
class	Spirochaetia	Planctomycetia	Deltaproteobacteria	Gammaproteobacteria	Planctomycetia	Mollicutes	Gammaproteobacteria	Thermoleophilia	no support	Alphaproteobacteria	Gammaproteobacteria	no support	Gammaproteobacteria	Deltaproteobacteria	Gammaproteobacteria	Alphaproteobacteria	Planctomycetia	Alphaproteobacteria	no support	Alphaproteobacteria	Alphaproteobacteria	Gammaproteobacteria	Spirochaetia	Gammaproteobacteria	Alphaproteobacteria	Gammaproteobacteria	Planctomycetia	Gammaproteobacteria	Alphaproteobacteria	Gammaproteobacteria	no support	Gammaproteobacteria	Gammaproteobacteria	Gammaproteobacteria	Alphaproteobacteria	Actinobacteria	no support	NA	Alphaproteobacteria	Gammaproteobacteria	Mollicutes	Gammaproteobacteria	Gammaproteobacteria	Fusobacteriia	Gammaproteobacteria	Spirochaetia	Mollicutes	Mollicutes	Clostridia
order	Spirochaetales	NA	Desulfovibrionales	Vibrionales	Planctomycetales	Mycoplasmatales	Thiotrichales	NA	no support	Rhodobacterales	Oceanospirillales	no support	no support	Desulfobacterales	Vibrionales	Rhizobiales	Planctomycetales	Rhizobiales	no support	no support	Rhodobacterales	Vibrionales	Spirochaetales	no support	Rhodospirillales	Oceanospirillales	NA	NA	Rhodobacterales	Alteromonadales	no support	Vibrionales	NA	Alteromonadales	Rhizobiales	no support	no support	Synechococcales	no support	Vibrionales	Mycoplasmatales	Vibrionales	Vibrionales	Fusobacteriales	Vibrionales	Brachyspirales	Mycoplasmatales	Mycoplasmatales	Clostridiales
family	no support	NA	no support	Vibrionaceae	Planctomycetaceae	Mycoplasmataceae	Francisellaceae	NA	no support	Rhodobacteraceae	Endozoicomonadaceae	no support	no support	Desulfobulbaceae	Vibrionaceae	Hyphomicrobiaceae	Planctomycetaceae	no support	no support	no support	Rhodobacteraceae	Vibrionaceae	no support	no support	Rhodospirillaceae	Endozoicomonadaceae	NA	NA	Rhodobacteraceae	Shewanellaceae	no support	Vibrionaceae	NA	Moritellaceae	NA	no support	no support	no support	no support	Vibrionaceae	Mycoplasmataceae	Vibrionaceae	Vibrionaceae	Fusobacteriaceae	Vibrionaceae	Brachyspiraceae*	Mycoplasmataceae	Mycoplasmataceae	Clostridiaceae
genus	no support	NA	no support	no support	NA	no support	Francisella	NA	no support	no support	Parendozoicomonas	no support	no support	Desulfofustis	Enterovibrio	Hyphomicrobium	no support	no support	no support	no support	no support	Aliivibrio	no support	no support	no support	Endozoicomonas	NA	NA	Aliiroseovarius	Shewanella	no support	no support	NA	Moritella*	Methyloceanibacter	no support	no support	no support	no support	Photobacterium	no support	no support	Enterovibrio	Cetobacterium	no support	Brachyspira*	no support	no support	Clostridium
species	no support	Planctomycetia bacterium	no support	no support	Planctomycetaceae bacterium	no support	no support	Thermoleophilia bacterium*	no support	no support	Parendozoicomonas haliclonae*	no support	no support	Desulfofustis sp.	Enterovibrio norvegicus	no support	no support	no support	no support	no support	no support	no support	no support	no support	no support	Endozoicomonas elysicola	Planctomycetia bacterium	Gammaproteobacteria bacterium	no support	no support	no support	no support	Gammaproteobacteria bacterium	no support	Methyloceanibacter sp.	no support	no support	no support	no support	no support	no support	no support	Enterovibrio norvegicus	no support	no support	no support	no support	no support	Clostridium mediterraneense
	bk001.butterfish_bin.1	bk002.butterfish_bin.2	bk003.butterfish_bin.4	bk004.butterfish_bin.5	bk005.butterfish_bin.6	bk006.butterfish_bin.7	bk007.butterfish_bin.8	bk008.butterfish_bin.9	bk009.scup_bin.1	bk010.scup_bin.2	bk011.scup_bin.3	bk012.scup_bin.4	bk013.scup_bin.5	bk014.scup_bin.6	bk015.scup_bin.7	bk016.scup_bin.8	bk017.scup_bin.9	bk018.scup_bin.10	bk019.scup_bin.11	bk020.scup_bin.12	bk021.scup_bin.13	bk022.scup_bin.14	bk023.scup_bin.15	bk024.scup_bin.16	bk025.scup_bin.17	bk026.scup_bin.18	bk027.scup_bin.19	bk028.scup_bin.20	bk029.scup_bin.21	bk030.scup_bin.22	bk031.scup_bin.23	bk032.scup_bin.24	bk033.scup_bin.25	bk034.scup_bin.26	bk035.scup_bin.28	bk036.scup_bin.29	bk037.scup_bin.30	bk038.scup_bin.31	bk039.scup_bin.32	bk040.sflounder_bin.1	bk041.sflounder_bin.2	bk042.sflounder_bin.3	bk043.sflounder_bin.4	bk044.sflounder_bin.5	bk045.sflounder_bin.6	bk046.sflounder_bin.7	bk047.sflounder_bin.8	bk048.sflounder_bin.9	bk049.sflounder_bin.10
size	1335328	3203835	1395272	1556485	2237806	1141753	2309433	1020968	4935406	3719267	1810066	2204220	3681193	3652689	3848066	2251833	2664135	3470433	2690761	4233053	1997988	1845279	886559	1730660	4130070	4187902	2088938	1805748	3042950	4027667	501183	1783813	2193645	1390302	2320265	2513346	4178310	1563537	1781065	2110422	769009	1203183	3057272	2963829	2319360	1914370	724188	486834	1010724
PL8	0	0	0	0	0	0	0	0	0	0	0	0	0	0	0	0	0	0	0	0	0	0	0	0	0	0	0	0	0	0	0	0	0	0	0	0	0	0	0	0	0	0	0	1	0	0	0	0	0
PL8_2	0	0	0	0	0	0	0	0	0	0	0	0	0	0	0	0	0	0	0	0	0	0	0	0	0	1	0	0	0	0	0	0	0	2	0	0	0	0	0	0	0	0	0	1	0	0	0	0	0
GH88	0	0	0	0	0	0	0	0	0	0	0	0	0	1	0	0	1	0	1	0	0	0	0	0	0	0	0	0	0	0	0	0	0	0	0	0	0	0	0	0	0	0	0	1	0	0	0	0	0
[truncated: 30 more columns]
